# Supplementary material for: Comparative Genomic Analysis of Campylobacter Plasmids Identified in Food Isolates
Source: Microorganisms. 2025 Jan 18;13(1):206. doi: 10.3390/microorganisms13010206 (PMC11768034; doi:10.3390/microorganisms13010206)
Supplement: Supplementary file 1 [file microorganisms-13-00206-s001.zip]

Archive with 2 entries (2 files):
- Supplemental Information _12112024.pdf
- Supplemental Information_11252024.xlsx
