# Supplementary material for: Comparative Genomic Analysis of Campylobacter Plasmids Identified in Food Isolates
Source: Microorganisms. 2025 Jan 18;13(1):206. doi: 10.3390/microorganisms13010206 (PMC11768034; doi:10.3390/microorganisms13010206)
Supplement: Supplementary file 1 [file microorganisms-13-00206-s001.zip › Supplemental Information_11252024.xlsx]

## Sheet: SI Table 1
Supplemental Table 1: Core, non-core, and singleton gene counts between plasmid groups. n = the number of plasmids.
All plasmids (n = 46)
Core genes	0
Non-core genes	275
Singleton genes	318
Total	593
Mega plasmids (n = 8)
Core genes	42
Non-core genes	96
Singleton genes	211
Total	349
pTet (n = 18)
Core genes	9
Non-core genes	58
Singleton genes	157
Total	224
Mid plasmids (n = 8)
Core genes	20
Non-core genes	22
Singleton genes	41
Total	83
pVir (n = 4)
Core genes	35
Non-core genes	19
Singleton genes	30
Total	84
Small plasmids (group A, n = 5)
Core genes	5
Non-core genes	0
Singleton genes	12
Total	17
Small plasmids (group B, n = 4)
Core genes	5
Non-core genes	4
Singleton genes	9
Total	18

## Sheet: SI Table 2
Supplemental Table 2:Plasmid pangenome. Contains the clusters, representative functions and coding sequences for each cluster determined by OrthoMCL.
	Category -->	mega	mega	mega	mega	mega	mega	mega	mega/pTet	pTet	pTet	pTet	pTet	pTet	pTet	pTet	pTet	pTet	pTet	pTet	pTet	pTet	pTet	pTet	pTet	pTet	mid	mid	mid	mid	mid	mid	mid	mid	pVir	pVir	pVir	pVir	small a	small a	small a	small a	small a	small b	small b	small b	small b
Cluster	representative function	pN17C336-1	pCOS502	pCOS504-1	pCOS503-1	pCOS510-1	pRM3194	pCJS011	pCOS507-1	pRM1246-ERRC	pTet	p2014D-0261-1	pCJP001-1	pCJP002	pCJP018-1	pCJP019-1	pCJP020	pCJP024-1	pCJP025	pCJP026	pCJP027	pCJS010	pCJS014-2	pCJS021	pCJS022	pCJP029	pAR-0413-2	pPNUSAC002710-2	pCCDM140S	pRM1477	pCJP016	pCJP019-2	pCOS507-3	pCOS511	pN17C264-2	pVir	pCOS507-2	pCOS510-2	pCJP001-2	pCJP018-2	pCJP019-3	pCJP024-2	p20827S	pCC20JX12-5K	pCOS503-2	pCOS504-2	pCOS506
cluster131	RepE replication protein, putative																																		pN17C264-2.fasta_assembly.RAST.CDS.19	pVir.fasta_assembly.RAST.CDS.28	pCOS507-2.fasta_assembly.RAST.CDS.18	pCOS510-2.fasta_assembly.RAST.CDS.22						pCC20JX12-5K.fasta_assembly.RAST.CDS.1	pCOS503-2.fasta_assembly.RAST.CDS.6	pCOS504-2.fasta_assembly.RAST.CDS.1
cluster5	Coupling protein VirD4, ATPase required for T-DNA transfer								pCOS507-1.fasta_assembly.RAST.CDS.104	pRM1246-ERRC.fasta_assembly.RAST.CDS.41	pTet.fasta_assembly.RAST.CDS.41	p2014D-0261-1.fasta_assembly.RAST.CDS.11;p2014D-0261-1.fasta_assembly.RAST.CDS.64	pCJP001-1.fasta_assembly.RAST.CDS.50	pCJP002.fasta_assembly.RAST.CDS.42	pCJP018-1.fasta_assembly.RAST.CDS.46	pCJP019-1.fasta_assembly.RAST.CDS.26	pCJP020.fasta_assembly.RAST.CDS.32	pCJP024-1.fasta_assembly.RAST.CDS.15	pCJP025.fasta_assembly.RAST.CDS.15	pCJP026.fasta_assembly.RAST.CDS.8	pCJP027.fasta_assembly.RAST.CDS.39	pCJS010.fasta_assembly.RAST.CDS.9	pCJS014-2.fasta_assembly.RAST.CDS.32	pCJS021.fasta_assembly.RAST.CDS.43	pCJS022.fasta_assembly.RAST.CDS.28		pAR-0413-2.fasta_assembly.RAST.CDS.15	pPNUSAC002710-2.fasta_assembly.RAST.CDS.26	pCCDM140S.fasta_assembly.RAST.CDS.20	pRM1477.fasta_assembly.RAST.CDS.15	pCJP016.fasta_assembly.RAST.CDS.43	pCJP019-2.fasta_assembly.RAST.CDS.33	pCOS507-3.fasta_assembly.RAST.CDS.31	pCOS511.fasta_assembly.RAST.CDS.12	pN17C264-2.fasta_assembly.RAST.CDS.55	pVir.fasta_assembly.RAST.CDS.7	pCOS507-2.fasta_assembly.RAST.CDS.51	pCOS510-2.fasta_assembly.RAST.CDS.43
cluster6	ATPase required for both assembly of type IV secretion complex and secretion of T-DNA complex, VirB11								pCOS507-1.fasta_assembly.RAST.CDS.102	pRM1246-ERRC.fasta_assembly.RAST.CDS.40	pTet.fasta_assembly.RAST.CDS.40	p2014D-0261-1.fasta_assembly.RAST.CDS.12	pCJP001-1.fasta_assembly.RAST.CDS.51	pCJP002.fasta_assembly.RAST.CDS.41	pCJP018-1.fasta_assembly.RAST.CDS.47	pCJP019-1.fasta_assembly.RAST.CDS.25	pCJP020.fasta_assembly.RAST.CDS.31	pCJP024-1.fasta_assembly.RAST.CDS.14	pCJP025.fasta_assembly.RAST.CDS.14	pCJP026.fasta_assembly.RAST.CDS.7	pCJP027.fasta_assembly.RAST.CDS.37	pCJS010.fasta_assembly.RAST.CDS.10	pCJS014-2.fasta_assembly.RAST.CDS.30	pCJS021.fasta_assembly.RAST.CDS.42	pCJS022.fasta_assembly.RAST.CDS.27		pAR-0413-2.fasta_assembly.RAST.CDS.34	pPNUSAC002710-2.fasta_assembly.RAST.CDS.4	pCCDM140S.fasta_assembly.RAST.CDS.6	pRM1477.fasta_assembly.RAST.CDS.34	pCJP016.fasta_assembly.RAST.CDS.21	pCJP019-2.fasta_assembly.RAST.CDS.11	pCOS507-3.fasta_assembly.RAST.CDS.13	pCOS511.fasta_assembly.RAST.CDS.32;pCOS511.fasta_assembly.RAST.CDS.31	pN17C264-2.fasta_assembly.RAST.CDS.53	pVir.fasta_assembly.RAST.CDS.5	pCOS507-2.fasta_assembly.RAST.CDS.49	pCOS510-2.fasta_assembly.RAST.CDS.45
cluster7	IncQ plasmid conjugative transfer protein TraQ (RP4 TrbM homolog)								pCOS507-1.fasta_assembly.RAST.CDS.106	pRM1246-ERRC.fasta_assembly.RAST.CDS.43	pTet.fasta_assembly.RAST.CDS.43	p2014D-0261-1.fasta_assembly.RAST.CDS.9;p2014D-0261-1.fasta_assembly.RAST.CDS.62	pCJP001-1.fasta_assembly.RAST.CDS.48	pCJP002.fasta_assembly.RAST.CDS.44	pCJP018-1.fasta_assembly.RAST.CDS.44	pCJP019-1.fasta_assembly.RAST.CDS.28	pCJP020.fasta_assembly.RAST.CDS.34	pCJP024-1.fasta_assembly.RAST.CDS.17	pCJP025.fasta_assembly.RAST.CDS.17	pCJP026.fasta_assembly.RAST.CDS.10	pCJP027.fasta_assembly.RAST.CDS.41	pCJS010.fasta_assembly.RAST.CDS.7	pCJS014-2.fasta_assembly.RAST.CDS.34	pCJS021.fasta_assembly.RAST.CDS.45	pCJS022.fasta_assembly.RAST.CDS.30		pAR-0413-2.fasta_assembly.RAST.CDS.30	pPNUSAC002710-2.fasta_assembly.RAST.CDS.41	pCCDM140S.fasta_assembly.RAST.CDS.2	pRM1477.fasta_assembly.RAST.CDS.30	pCJP016.fasta_assembly.RAST.CDS.17	pCJP019-2.fasta_assembly.RAST.CDS.7	pCOS507-3.fasta_assembly.RAST.CDS.17	pCOS511.fasta_assembly.RAST.CDS.25	pN17C264-2.fasta_assembly.RAST.CDS.22	pVir.fasta_assembly.RAST.CDS.31	pCOS507-2.fasta_assembly.RAST.CDS.21	pCOS510-2.fasta_assembly.RAST.CDS.19
cluster8	Single-stranded DNA-binding protein								pCOS507-1.fasta_assembly.RAST.CDS.94	pRM1246-ERRC.fasta_assembly.RAST.CDS.32	pTet.fasta_assembly.RAST.CDS.32	p2014D-0261-1.fasta_assembly.RAST.CDS.20	pCJP001-1.fasta_assembly.RAST.CDS.8	pCJP002.fasta_assembly.RAST.CDS.33	pCJP018-1.fasta_assembly.RAST.CDS.4	pCJP019-1.fasta_assembly.RAST.CDS.17	pCJP020.fasta_assembly.RAST.CDS.23	pCJP024-1.fasta_assembly.RAST.CDS.5	pCJP025.fasta_assembly.RAST.CDS.6	pCJP026.fasta_assembly.RAST.CDS.59	pCJP027.fasta_assembly.RAST.CDS.24	pCJS010.fasta_assembly.RAST.CDS.18	pCJS014-2.fasta_assembly.RAST.CDS.22	pCJS021.fasta_assembly.RAST.CDS.34	pCJS022.fasta_assembly.RAST.CDS.19		pAR-0413-2.fasta_assembly.RAST.CDS.18	pPNUSAC002710-2.fasta_assembly.RAST.CDS.29	pCCDM140S.fasta_assembly.RAST.CDS.23	pRM1477.fasta_assembly.RAST.CDS.18	pCJP016.fasta_assembly.RAST.CDS.3	pCJP019-2.fasta_assembly.RAST.CDS.36	pCOS507-3.fasta_assembly.RAST.CDS.28	pCOS511.fasta_assembly.RAST.CDS.15	pN17C264-2.fasta_assembly.RAST.CDS.4	pVir.fasta_assembly.RAST.CDS.14	pCOS507-2.fasta_assembly.RAST.CDS.8	pCOS510-2.fasta_assembly.RAST.CDS.35
cluster9	Inner membrane protein forms channel for type IV secretion of T-DNA complex, VirB3; ATPase required for both assembly of type IV secretion complex and secretion of T-DNA complex, VirB4								pCOS507-1.fasta_assembly.RAST.CDS.89	pRM1246-ERRC.fasta_assembly.RAST.CDS.29	pTet.fasta_assembly.RAST.CDS.29	p2014D-0261-1.fasta_assembly.RAST.CDS.23	pCJP001-1.fasta_assembly.RAST.CDS.11	pCJP002.fasta_assembly.RAST.CDS.29	pCJP018-1.fasta_assembly.RAST.CDS.7	pCJP019-1.fasta_assembly.RAST.CDS.14	pCJP020.fasta_assembly.RAST.CDS.20	pCJP024-1.fasta_assembly.RAST.CDS.1	pCJP025.fasta_assembly.RAST.CDS.3	pCJP026.fasta_assembly.RAST.CDS.56	pCJP027.fasta_assembly.RAST.CDS.19	pCJS010.fasta_assembly.RAST.CDS.21	pCJS014-2.fasta_assembly.RAST.CDS.19	pCJS021.fasta_assembly.RAST.CDS.31	pCJS022.fasta_assembly.RAST.CDS.16		pAR-0413-2.fasta_assembly.RAST.CDS.31	pPNUSAC002710-2.fasta_assembly.RAST.CDS.42	pCCDM140S.fasta_assembly.RAST.CDS.3	pRM1477.fasta_assembly.RAST.CDS.31	pCJP016.fasta_assembly.RAST.CDS.18	pCJP019-2.fasta_assembly.RAST.CDS.8	pCOS507-3.fasta_assembly.RAST.CDS.16	pCOS511.fasta_assembly.RAST.CDS.28	pN17C264-2.fasta_assembly.RAST.CDS.46	pVir.fasta_assembly.RAST.CDS.54	pCOS507-2.fasta_assembly.RAST.CDS.42	pCOS510-2.fasta_assembly.RAST.CDS.51
cluster14	DNA topoisomerase III, TraE-type (EC 5.99.1.2)								pCOS507-1.fasta_assembly.RAST.CDS.111	pRM1246-ERRC.fasta_assembly.RAST.CDS.47	pTet.fasta_assembly.RAST.CDS.47	p2014D-0261-1.fasta_assembly.RAST.CDS.58;p2014D-0261-1.fasta_assembly.RAST.CDS.6	pCJP001-1.fasta_assembly.RAST.CDS.45	pCJP002.fasta_assembly.RAST.CDS.48	pCJP018-1.fasta_assembly.RAST.CDS.41	pCJP019-1.fasta_assembly.RAST.CDS.32	pCJP020.fasta_assembly.RAST.CDS.37	pCJP024-1.fasta_assembly.RAST.CDS.22	pCJP025.fasta_assembly.RAST.CDS.21	pCJP026.fasta_assembly.RAST.CDS.14	pCJP027.fasta_assembly.RAST.CDS.46	pCJS010.fasta_assembly.RAST.CDS.4	pCJS014-2.fasta_assembly.RAST.CDS.39	pCJS021.fasta_assembly.RAST.CDS.50	pCJS022.fasta_assembly.RAST.CDS.34										pN17C264-2.fasta_assembly.RAST.CDS.2	pVir.fasta_assembly.RAST.CDS.12	pCOS507-2.fasta_assembly.RAST.CDS.6	pCOS510-2.fasta_assembly.RAST.CDS.37
cluster70																	pCJP020.fasta_assembly.RAST.CDS.40								pCJS022.fasta_assembly.RAST.CDS.45		pAR-0413-2.fasta_assembly.RAST.CDS.9	pPNUSAC002710-2.fasta_assembly.RAST.CDS.20		pRM1477.fasta_assembly.RAST.CDS.9					pN17C264-2.fasta_assembly.RAST.CDS.12	pVir.fasta_assembly.RAST.CDS.23	pCOS507-2.fasta_assembly.RAST.CDS.13	pCOS510-2.fasta_assembly.RAST.CDS.28
cluster55	Chromosome (plasmid) partitioning protein ParA																										pAR-0413-2.fasta_assembly.RAST.CDS.4	pPNUSAC002710-2.fasta_assembly.RAST.CDS.15	pCCDM140S.fasta_assembly.RAST.CDS.14	pRM1477.fasta_assembly.RAST.CDS.4	pCJP016.fasta_assembly.RAST.CDS.30	pCJP019-2.fasta_assembly.RAST.CDS.23	pCOS507-3.fasta_assembly.RAST.CDS.5	pCOS511.fasta_assembly.RAST.CDS.5	pN17C264-2.fasta_assembly.RAST.CDS.17	pVir.fasta_assembly.RAST.CDS.26	pCOS507-2.fasta_assembly.RAST.CDS.16	pCOS510-2.fasta_assembly.RAST.CDS.24
cluster58	hypothetical protein																										pAR-0413-2.fasta_assembly.RAST.CDS.10	pPNUSAC002710-2.fasta_assembly.RAST.CDS.21		pRM1477.fasta_assembly.RAST.CDS.10	pCJP016.fasta_assembly.RAST.CDS.38	pCJP019-2.fasta_assembly.RAST.CDS.28			pN17C264-2.fasta_assembly.RAST.CDS.32	pVir.fasta_assembly.RAST.CDS.22;pVir.fasta_assembly.RAST.CDS.40	pCOS507-2.fasta_assembly.RAST.CDS.12;pCOS507-2.fasta_assembly.RAST.CDS.31	pCOS510-2.fasta_assembly.RAST.CDS.12
cluster177	FIG00470017: hypothetical protein																																		pN17C264-2.fasta_assembly.RAST.CDS.42	pVir.fasta_assembly.RAST.CDS.50	pCOS507-2.fasta_assembly.RAST.CDS.39	pCOS510-2.fasta_assembly.RAST.CDS.1
cluster185	Inner membrane protein of type IV secretion of T-DNA complex, VirB6																																		pN17C264-2.fasta_assembly.RAST.CDS.1	pVir.fasta_assembly.RAST.CDS.11	pCOS507-2.fasta_assembly.RAST.CDS.5	pCOS510-2.fasta_assembly.RAST.CDS.38
cluster186	hypothetical protein																																		pN17C264-2.fasta_assembly.RAST.CDS.15	pVir.fasta_assembly.RAST.CDS.24	pCOS507-2.fasta_assembly.RAST.CDS.14	pCOS510-2.fasta_assembly.RAST.CDS.26
cluster187	hypothetical protein																																		pN17C264-2.fasta_assembly.RAST.CDS.18	pVir.fasta_assembly.RAST.CDS.27	pCOS507-2.fasta_assembly.RAST.CDS.17	pCOS510-2.fasta_assembly.RAST.CDS.23
cluster188	Hypothetical protein pVir0029, glutamine-rich																																		pN17C264-2.fasta_assembly.RAST.CDS.20	pVir.fasta_assembly.RAST.CDS.29	pCOS507-2.fasta_assembly.RAST.CDS.19	pCOS510-2.fasta_assembly.RAST.CDS.21
cluster189	FIG00470162: hypothetical protein																																		pN17C264-2.fasta_assembly.RAST.CDS.21	pVir.fasta_assembly.RAST.CDS.30	pCOS507-2.fasta_assembly.RAST.CDS.20	pCOS510-2.fasta_assembly.RAST.CDS.20
cluster190	FIG00472140: hypothetical protein																																		pN17C264-2.fasta_assembly.RAST.CDS.23	pVir.fasta_assembly.RAST.CDS.32	pCOS507-2.fasta_assembly.RAST.CDS.22	pCOS510-2.fasta_assembly.RAST.CDS.18
cluster191	hypothetical protein																																		pN17C264-2.fasta_assembly.RAST.CDS.24	pVir.fasta_assembly.RAST.CDS.33	pCOS507-2.fasta_assembly.RAST.CDS.23	pCOS510-2.fasta_assembly.RAST.CDS.17
cluster192	FIG00472444: hypothetical protein																																		pN17C264-2.fasta_assembly.RAST.CDS.25	pVir.fasta_assembly.RAST.CDS.34	pCOS507-2.fasta_assembly.RAST.CDS.24	pCOS510-2.fasta_assembly.RAST.CDS.16
cluster193	hypothetical protein																																		pN17C264-2.fasta_assembly.RAST.CDS.27	pVir.fasta_assembly.RAST.CDS.36	pCOS507-2.fasta_assembly.RAST.CDS.26	pCOS510-2.fasta_assembly.RAST.CDS.15
cluster194	hypothetical protein																																		pN17C264-2.fasta_assembly.RAST.CDS.28	pVir.fasta_assembly.RAST.CDS.37	pCOS507-2.fasta_assembly.RAST.CDS.27	pCOS510-2.fasta_assembly.RAST.CDS.14
cluster195	hypothetical protein																																		pN17C264-2.fasta_assembly.RAST.CDS.29	pVir.fasta_assembly.RAST.CDS.38	pCOS507-2.fasta_assembly.RAST.CDS.28	pCOS510-2.fasta_assembly.RAST.CDS.13
cluster196	Hypothetical protein pVir0012																																		pN17C264-2.fasta_assembly.RAST.CDS.3	pVir.fasta_assembly.RAST.CDS.13	pCOS507-2.fasta_assembly.RAST.CDS.7	pCOS510-2.fasta_assembly.RAST.CDS.36
cluster197	hypothetical protein																																		pN17C264-2.fasta_assembly.RAST.CDS.33	pVir.fasta_assembly.RAST.CDS.41	pCOS507-2.fasta_assembly.RAST.CDS.32	pCOS510-2.fasta_assembly.RAST.CDS.11
cluster198	hypothetical protein																																		pN17C264-2.fasta_assembly.RAST.CDS.36	pVir.fasta_assembly.RAST.CDS.47	pCOS507-2.fasta_assembly.RAST.CDS.35	pCOS510-2.fasta_assembly.RAST.CDS.5
cluster199	Putative periplasmic protein																																		pN17C264-2.fasta_assembly.RAST.CDS.39	pVir.fasta_assembly.RAST.CDS.49	pCOS507-2.fasta_assembly.RAST.CDS.38	pCOS510-2.fasta_assembly.RAST.CDS.2
cluster200																																			pN17C264-2.fasta_assembly.RAST.CDS.44	pVir.fasta_assembly.RAST.CDS.52	pCOS507-2.fasta_assembly.RAST.CDS.40	pCOS510-2.fasta_assembly.RAST.CDS.53
cluster201	hypothetical protein																																		pN17C264-2.fasta_assembly.RAST.CDS.45	pVir.fasta_assembly.RAST.CDS.53	pCOS507-2.fasta_assembly.RAST.CDS.41	pCOS510-2.fasta_assembly.RAST.CDS.52
cluster202	Inner membrane protein forms channel for type IV secretion of T-DNA complex, VirB8																																		pN17C264-2.fasta_assembly.RAST.CDS.48	pVir.fasta_assembly.RAST.CDS.1	pCOS507-2.fasta_assembly.RAST.CDS.44	pCOS510-2.fasta_assembly.RAST.CDS.49
cluster203	Outer membrane and periplasm component of type IV secretion of T-DNA complex, has secretin-like domain, VirB9																																		pN17C264-2.fasta_assembly.RAST.CDS.49	pVir.fasta_assembly.RAST.CDS.2	pCOS507-2.fasta_assembly.RAST.CDS.45	pCOS510-2.fasta_assembly.RAST.CDS.48
cluster204	Inner membrane protein of type IV secretion of T-DNA complex, TonB-like, VirB10																																		pN17C264-2.fasta_assembly.RAST.CDS.50	pVir.fasta_assembly.RAST.CDS.3	pCOS507-2.fasta_assembly.RAST.CDS.46	pCOS510-2.fasta_assembly.RAST.CDS.47
cluster205	FIG00469544: hypothetical protein																																		pN17C264-2.fasta_assembly.RAST.CDS.54	pVir.fasta_assembly.RAST.CDS.6	pCOS507-2.fasta_assembly.RAST.CDS.50	pCOS510-2.fasta_assembly.RAST.CDS.44
cluster206	Hypothetical protein pVir0007																																		pN17C264-2.fasta_assembly.RAST.CDS.57	pVir.fasta_assembly.RAST.CDS.8	pCOS507-2.fasta_assembly.RAST.CDS.2	pCOS510-2.fasta_assembly.RAST.CDS.41
cluster207	Hypothetical protein pVir0008																																		pN17C264-2.fasta_assembly.RAST.CDS.58	pVir.fasta_assembly.RAST.CDS.9	pCOS507-2.fasta_assembly.RAST.CDS.3	pCOS510-2.fasta_assembly.RAST.CDS.40
cluster208	Hypothetical protein pVir0009																																		pN17C264-2.fasta_assembly.RAST.CDS.59	pVir.fasta_assembly.RAST.CDS.10	pCOS507-2.fasta_assembly.RAST.CDS.4	pCOS510-2.fasta_assembly.RAST.CDS.39
cluster54	Domain of unknown function (DUF332) superfamily	pN17C336-1.fasta_assembly.RAST.CDS.13	pCOS502.fasta_assembly.RAST.CDS.132	pCOS504-1.fasta_assembly.RAST.CDS.123	pCOS503-1.fasta_assembly.RAST.CDS.111	pCOS510-1.fasta_assembly.RAST.CDS.53	pRM3194.fasta_assembly.RAST.CDS.67	pCJS011.fasta_assembly.RAST.CDS.46;pCJS011.fasta_assembly.RAST.CDS.51	pCOS507-1.fasta_assembly.RAST.CDS.44																										pN17C264-2.fasta_assembly.RAST.CDS.38		pCOS507-2.fasta_assembly.RAST.CDS.37	pCOS510-2.fasta_assembly.RAST.CDS.3
cluster22	Hypothetical protein pVir0019/pVir0020								pCOS507-1.fasta_assembly.RAST.CDS.113	pRM1246-ERRC.fasta_assembly.RAST.CDS.49	pTet.fasta_assembly.RAST.CDS.49	p2014D-0261-1.fasta_assembly.RAST.CDS.56	pCJP001-1.fasta_assembly.RAST.CDS.43	pCJP002.fasta_assembly.RAST.CDS.50	pCJP018-1.fasta_assembly.RAST.CDS.39	pCJP019-1.fasta_assembly.RAST.CDS.34		pCJP024-1.fasta_assembly.RAST.CDS.24	pCJP025.fasta_assembly.RAST.CDS.23	pCJP026.fasta_assembly.RAST.CDS.16	pCJP027.fasta_assembly.RAST.CDS.48	pCJS010.fasta_assembly.RAST.CDS.46	pCJS014-2.fasta_assembly.RAST.CDS.41	pCJS021.fasta_assembly.RAST.CDS.53	pCJS022.fasta_assembly.RAST.CDS.36										pN17C264-2.fasta_assembly.RAST.CDS.5	pVir.fasta_assembly.RAST.CDS.20	pCOS507-2.fasta_assembly.RAST.CDS.10
cluster228	hypothetical protein																																		pN17C264-2.fasta_assembly.RAST.CDS.34	pVir.fasta_assembly.RAST.CDS.46	pCOS507-2.fasta_assembly.RAST.CDS.33
cluster229	hypothetical protein																																		pN17C264-2.fasta_assembly.RAST.CDS.35	pVir.fasta_assembly.RAST.CDS.45	pCOS507-2.fasta_assembly.RAST.CDS.34
cluster230																																			pN17C264-2.fasta_assembly.RAST.CDS.37		pCOS507-2.fasta_assembly.RAST.CDS.36	pCOS510-2.fasta_assembly.RAST.CDS.4
cluster231	Hypothetical protein pVir0004																																		pN17C264-2.fasta_assembly.RAST.CDS.52		pCOS507-2.fasta_assembly.RAST.CDS.48	pCOS510-2.fasta_assembly.RAST.CDS.46
cluster232	Coupling protein VirD4, ATPase required for T-DNA transfer																																		pN17C264-2.fasta_assembly.RAST.CDS.56		pCOS507-2.fasta_assembly.RAST.CDS.52	pCOS510-2.fasta_assembly.RAST.CDS.42
cluster233																																			pN17C264-2.fasta_assembly.RAST.CDS.7	pVir.fasta_assembly.RAST.CDS.18		pCOS510-2.fasta_assembly.RAST.CDS.32
cluster236																																				pVir.fasta_assembly.RAST.CDS.21	pCOS507-2.fasta_assembly.RAST.CDS.11	pCOS510-2.fasta_assembly.RAST.CDS.33
cluster41	FIG00471069: hypothetical protein								pCOS507-1.fasta_assembly.RAST.CDS.120	pRM1246-ERRC.fasta_assembly.RAST.CDS.3	pTet.fasta_assembly.RAST.CDS.3	p2014D-0261-1.fasta_assembly.RAST.CDS.48	pCJP001-1.fasta_assembly.RAST.CDS.35	pCJP002.fasta_assembly.RAST.CDS.5	pCJP018-1.fasta_assembly.RAST.CDS.31	pCJP019-1.fasta_assembly.RAST.CDS.40		pCJP024-1.fasta_assembly.RAST.CDS.33		pCJP026.fasta_assembly.RAST.CDS.24	pCJP027.fasta_assembly.RAST.CDS.57		pCJS014-2.fasta_assembly.RAST.CDS.45	pCJS021.fasta_assembly.RAST.CDS.4	pCJS022.fasta_assembly.RAST.CDS.44	pCJP029.fasta_assembly.RAST.CDS.12									pN17C264-2.fasta_assembly.RAST.CDS.11			pCOS510-2.fasta_assembly.RAST.CDS.29
cluster117	FIG00472706: hypothetical protein								pCOS507-1.fasta_assembly.RAST.CDS.110					pCJP002.fasta_assembly.RAST.CDS.47				pCJP024-1.fasta_assembly.RAST.CDS.21					pCJS014-2.fasta_assembly.RAST.CDS.38	pCJS021.fasta_assembly.RAST.CDS.49											pN17C264-2.fasta_assembly.RAST.CDS.51		pCOS507-2.fasta_assembly.RAST.CDS.47
cluster63	TolA protein									pRM1246-ERRC.fasta_assembly.RAST.CDS.2	pTet.fasta_assembly.RAST.CDS.2	p2014D-0261-1.fasta_assembly.RAST.CDS.49		pCJP002.fasta_assembly.RAST.CDS.4				pCJP024-1.fasta_assembly.RAST.CDS.32		pCJP026.fasta_assembly.RAST.CDS.23	pCJP027.fasta_assembly.RAST.CDS.56				pCJS022.fasta_assembly.RAST.CDS.43										pN17C264-2.fasta_assembly.RAST.CDS.10			pCOS510-2.fasta_assembly.RAST.CDS.30
cluster234	Hypothetical protein pVir0015																pCJP020.fasta_assembly.RAST.CDS.39																		pN17C264-2.fasta_assembly.RAST.CDS.8	pVir.fasta_assembly.RAST.CDS.16
cluster261																																			pN17C264-2.fasta_assembly.RAST.CDS.30		pCOS507-2.fasta_assembly.RAST.CDS.29
cluster262																																			pN17C264-2.fasta_assembly.RAST.CDS.31		pCOS507-2.fasta_assembly.RAST.CDS.30
cluster263	Hypothetical protein pVir0016																																		pN17C264-2.fasta_assembly.RAST.CDS.6	pVir.fasta_assembly.RAST.CDS.17
cluster266	hypothetical protein																																			pVir.fasta_assembly.RAST.CDS.42		pCOS510-2.fasta_assembly.RAST.CDS.10
cluster267																																					pCOS507-2.fasta_assembly.RAST.CDS.9	pCOS510-2.fasta_assembly.RAST.CDS.34
cluster268	Hypothetical protein pVir0042																																			pVir.fasta_assembly.RAST.CDS.43		pCOS510-2.fasta_assembly.RAST.CDS.9
cluster26	FIG00470802: hypothetical protein								pCOS507-1.fasta_assembly.RAST.CDS.112	pRM1246-ERRC.fasta_assembly.RAST.CDS.48	pTet.fasta_assembly.RAST.CDS.48	p2014D-0261-1.fasta_assembly.RAST.CDS.57	pCJP001-1.fasta_assembly.RAST.CDS.44	pCJP002.fasta_assembly.RAST.CDS.49	pCJP018-1.fasta_assembly.RAST.CDS.40	pCJP019-1.fasta_assembly.RAST.CDS.33		pCJP024-1.fasta_assembly.RAST.CDS.23	pCJP025.fasta_assembly.RAST.CDS.22	pCJP026.fasta_assembly.RAST.CDS.15	pCJP027.fasta_assembly.RAST.CDS.47	pCJS010.fasta_assembly.RAST.CDS.48;pCJS010.fasta_assembly.RAST.CDS.1	pCJS014-2.fasta_assembly.RAST.CDS.40	pCJS021.fasta_assembly.RAST.CDS.51	pCJS022.fasta_assembly.RAST.CDS.35													pCOS510-2.fasta_assembly.RAST.CDS.31
cluster42	FIG00471065: hypothetical protein								pCOS507-1.fasta_assembly.RAST.CDS.121	pRM1246-ERRC.fasta_assembly.RAST.CDS.4	pTet.fasta_assembly.RAST.CDS.4	p2014D-0261-1.fasta_assembly.RAST.CDS.47	pCJP001-1.fasta_assembly.RAST.CDS.34		pCJP018-1.fasta_assembly.RAST.CDS.30	pCJP019-1.fasta_assembly.RAST.CDS.42	pCJP020.fasta_assembly.RAST.CDS.41	pCJP024-1.fasta_assembly.RAST.CDS.34		pCJP026.fasta_assembly.RAST.CDS.25	pCJP027.fasta_assembly.RAST.CDS.58				pCJS022.fasta_assembly.RAST.CDS.46	pCJP029.fasta_assembly.RAST.CDS.13	pAR-0413-2.fasta_assembly.RAST.CDS.8	pPNUSAC002710-2.fasta_assembly.RAST.CDS.19		pRM1477.fasta_assembly.RAST.CDS.8						pVir.fasta_assembly.RAST.CDS.39
cluster240	Glycerate kinase (EC 2.7.1.31)																	pCJP024-1.fasta_assembly.RAST.CDS.31																	pN17C264-2.fasta_assembly.RAST.CDS.9
cluster276																	pCJP020.fasta_assembly.RAST.CDS.38																			pVir.fasta_assembly.RAST.CDS.15
cluster282	hypothetical protein																																		pN17C264-2.fasta_assembly.RAST.CDS.13
cluster283																																			pN17C264-2.fasta_assembly.RAST.CDS.14
cluster284	hypothetical protein																																		pN17C264-2.fasta_assembly.RAST.CDS.16
cluster285																																					pCOS507-2.fasta_assembly.RAST.CDS.43
cluster321	Hypothetical protein pVir0042																																					pCOS510-2.fasta_assembly.RAST.CDS.8
cluster322																																						pCOS510-2.fasta_assembly.RAST.CDS.6
cluster323																																						pCOS510-2.fasta_assembly.RAST.CDS.7
cluster374																																					pCOS507-2.fasta_assembly.RAST.CDS.1
cluster400																																				pVir.fasta_assembly.RAST.CDS.51
cluster447																																				pVir.fasta_assembly.RAST.CDS.55
cluster461																																					pCOS507-2.fasta_assembly.RAST.CDS.25
cluster470	hypothetical protein																																			pVir.fasta_assembly.RAST.CDS.44
cluster471	toxin-antitoxin protein, putative																																			pVir.fasta_assembly.RAST.CDS.48
cluster484																																			pN17C264-2.fasta_assembly.RAST.CDS.43
cluster485	FIG00470017: hypothetical protein																																		pN17C264-2.fasta_assembly.RAST.CDS.41
cluster486	FIG00470017: hypothetical protein																																		pN17C264-2.fasta_assembly.RAST.CDS.40
cluster487																																			pN17C264-2.fasta_assembly.RAST.CDS.47
cluster489	hypothetical protein																																				pCOS507-2.fasta_assembly.RAST.CDS.15
cluster496																																				pVir.fasta_assembly.RAST.CDS.35
cluster513	hypothetical protein																																			pVir.fasta_assembly.RAST.CDS.25
cluster525																																			pN17C264-2.fasta_assembly.RAST.CDS.26
cluster538																																				pVir.fasta_assembly.RAST.CDS.19
cluster558																																						pCOS510-2.fasta_assembly.RAST.CDS.50
cluster576	Hypothetical protein pVir0004																																			pVir.fasta_assembly.RAST.CDS.4
cluster584	hypothetical protein																																					pCOS510-2.fasta_assembly.RAST.CDS.25
cluster585																																						pCOS510-2.fasta_assembly.RAST.CDS.27
cluster159	hypothetical protein																																						pCJP001-2.fasta_assembly.RAST.CDS.2	pCJP018-2.fasta_assembly.RAST.CDS.2	pCJP019-3.fasta_assembly.RAST.CDS.3	pCJP024-2.fasta_assembly.RAST.CDS.1	p20827S.fasta_assembly.RAST.CDS.1
cluster160	FIG00470447: hypothetical protein																																						pCJP001-2.fasta_assembly.RAST.CDS.3	pCJP018-2.fasta_assembly.RAST.CDS.1	pCJP019-3.fasta_assembly.RAST.CDS.4	pCJP024-2.fasta_assembly.RAST.CDS.2	p20827S.fasta_assembly.RAST.CDS.2
cluster161																																							pCJP001-2.fasta_assembly.RAST.CDS.4	pCJP018-2.fasta_assembly.RAST.CDS.7	pCJP019-3.fasta_assembly.RAST.CDS.5	pCJP024-2.fasta_assembly.RAST.CDS.3	p20827S.fasta_assembly.RAST.CDS.3
cluster162																																							pCJP001-2.fasta_assembly.RAST.CDS.6	pCJP018-2.fasta_assembly.RAST.CDS.5	pCJP019-3.fasta_assembly.RAST.CDS.7	pCJP024-2.fasta_assembly.RAST.CDS.5	p20827S.fasta_assembly.RAST.CDS.5
cluster163	FIG00712185: hypothetical protein																																						pCJP001-2.fasta_assembly.RAST.CDS.7	pCJP018-2.fasta_assembly.RAST.CDS.4	pCJP019-3.fasta_assembly.RAST.CDS.1	pCJP024-2.fasta_assembly.RAST.CDS.6	p20827S.fasta_assembly.RAST.CDS.6
cluster286																																							pCJP001-2.fasta_assembly.RAST.CDS.5
cluster312																																											p20827S.fasta_assembly.RAST.CDS.7
cluster313																																											p20827S.fasta_assembly.RAST.CDS.4
cluster368																																										pCJP024-2.fasta_assembly.RAST.CDS.7
cluster369																																										pCJP024-2.fasta_assembly.RAST.CDS.4
cluster383																																							pCJP001-2.fasta_assembly.RAST.CDS.1
cluster387																																							pCJP001-2.fasta_assembly.RAST.CDS.8
cluster429																																									pCJP019-3.fasta_assembly.RAST.CDS.6
cluster430																																									pCJP019-3.fasta_assembly.RAST.CDS.2
cluster445	Phosphate transport system permease protein PstA (TC 3.A.1.7.1)																																						pCJP001-2.fasta_assembly.RAST.CDS.9
cluster492																																								pCJP018-2.fasta_assembly.RAST.CDS.6
cluster493																																								pCJP018-2.fasta_assembly.RAST.CDS.3
cluster17	Site-specific recombinase, resolvase family								pCOS507-1.fasta_assembly.RAST.CDS.85	pRM1246-ERRC.fasta_assembly.RAST.CDS.25	pTet.fasta_assembly.RAST.CDS.25	p2014D-0261-1.fasta_assembly.RAST.CDS.27	pCJP001-1.fasta_assembly.RAST.CDS.15	pCJP002.fasta_assembly.RAST.CDS.25	pCJP018-1.fasta_assembly.RAST.CDS.11	pCJP019-1.fasta_assembly.RAST.CDS.10	pCJP020.fasta_assembly.RAST.CDS.15	pCJP024-1.fasta_assembly.RAST.CDS.53	pCJP025.fasta_assembly.RAST.CDS.46	pCJP026.fasta_assembly.RAST.CDS.52	pCJP027.fasta_assembly.RAST.CDS.14	pCJS010.fasta_assembly.RAST.CDS.25	pCJS014-2.fasta_assembly.RAST.CDS.15	pCJS021.fasta_assembly.RAST.CDS.27	pCJS022.fasta_assembly.RAST.CDS.12																			pCC20JX12-5K.fasta_assembly.RAST.CDS.5	pCOS503-2.fasta_assembly.RAST.CDS.1	pCOS504-2.fasta_assembly.RAST.CDS.7	pCOS506.fasta_assembly.RAST.CDS.8
cluster210	hypothetical protein																																											pCC20JX12-5K.fasta_assembly.RAST.CDS.6	pCOS503-2.fasta_assembly.RAST.CDS.2	pCOS504-2.fasta_assembly.RAST.CDS.8	pCOS506.fasta_assembly.RAST.CDS.2
cluster211																																												pCC20JX12-5K.fasta_assembly.RAST.CDS.7	pCOS503-2.fasta_assembly.RAST.CDS.3	pCOS504-2.fasta_assembly.RAST.CDS.9	pCOS506.fasta_assembly.RAST.CDS.3
cluster212																																												pCC20JX12-5K.fasta_assembly.RAST.CDS.8	pCOS503-2.fasta_assembly.RAST.CDS.4	pCOS504-2.fasta_assembly.RAST.CDS.10	pCOS506.fasta_assembly.RAST.CDS.4
cluster213	hypothetical protein																																											pCC20JX12-5K.fasta_assembly.RAST.CDS.2	pCOS503-2.fasta_assembly.RAST.CDS.7	pCOS504-2.fasta_assembly.RAST.CDS.2	pCOS506.fasta_assembly.RAST.CDS.7
cluster269																																													pCOS503-2.fasta_assembly.RAST.CDS.5	pCOS504-2.fasta_assembly.RAST.CDS.11
cluster270																																													pCOS503-2.fasta_assembly.RAST.CDS.9	pCOS504-2.fasta_assembly.RAST.CDS.4
cluster271																																													pCOS503-2.fasta_assembly.RAST.CDS.10	pCOS504-2.fasta_assembly.RAST.CDS.5
cluster422																																														pCOS504-2.fasta_assembly.RAST.CDS.6
cluster423																																														pCOS504-2.fasta_assembly.RAST.CDS.3
cluster425																																															pCOS506.fasta_assembly.RAST.CDS.6
cluster426																																															pCOS506.fasta_assembly.RAST.CDS.5
cluster499																																													pCOS503-2.fasta_assembly.RAST.CDS.8
cluster529																																															pCOS506.fasta_assembly.RAST.CDS.1
cluster548																																												pCC20JX12-5K.fasta_assembly.RAST.CDS.3
cluster549																																												pCC20JX12-5K.fasta_assembly.RAST.CDS.4
cluster580																																													pCOS503-2.fasta_assembly.RAST.CDS.11
cluster1	DNA primase TraC, putative	pN17C336-1.fasta_assembly.RAST.CDS.102;pN17C336-1.fasta_assembly.RAST.CDS.144	pCOS502.fasta_assembly.RAST.CDS.47	pCOS504-1.fasta_assembly.RAST.CDS.33	pCOS503-1.fasta_assembly.RAST.CDS.42	pCOS510-1.fasta_assembly.RAST.CDS.129	pRM3194.fasta_assembly.RAST.CDS.33	pCJS011.fasta_assembly.RAST.CDS.11	pCOS507-1.fasta_assembly.RAST.CDS.131;pCOS507-1.fasta_assembly.RAST.CDS.79	pRM1246-ERRC.fasta_assembly.RAST.CDS.17	pTet.fasta_assembly.RAST.CDS.17	p2014D-0261-1.fasta_assembly.RAST.CDS.34	pCJP001-1.fasta_assembly.RAST.CDS.21	pCJP002.fasta_assembly.RAST.CDS.19	pCJP018-1.fasta_assembly.RAST.CDS.17	pCJP019-1.fasta_assembly.RAST.CDS.3	pCJP020.fasta_assembly.RAST.CDS.7	pCJP024-1.fasta_assembly.RAST.CDS.46	pCJP025.fasta_assembly.RAST.CDS.38	pCJP026.fasta_assembly.RAST.CDS.45	pCJP027.fasta_assembly.RAST.CDS.8	pCJS010.fasta_assembly.RAST.CDS.32	pCJS014-2.fasta_assembly.RAST.CDS.8	pCJS021.fasta_assembly.RAST.CDS.20	pCJS022.fasta_assembly.RAST.CDS.60	pCJP029.fasta_assembly.RAST.CDS.8	pAR-0413-2.fasta_assembly.RAST.CDS.16	pPNUSAC002710-2.fasta_assembly.RAST.CDS.27	pCCDM140S.fasta_assembly.RAST.CDS.21	pRM1477.fasta_assembly.RAST.CDS.16	pCJP016.fasta_assembly.RAST.CDS.1;pCJP016.fasta_assembly.RAST.CDS.44	pCJP019-2.fasta_assembly.RAST.CDS.34	pCOS507-3.fasta_assembly.RAST.CDS.30	pCOS511.fasta_assembly.RAST.CDS.13
cluster2	FIG00469385: hypothetical protein	pN17C336-1.fasta_assembly.RAST.CDS.137;pN17C336-1.fasta_assembly.RAST.CDS.127	pCOS502.fasta_assembly.RAST.CDS.52;pCOS502.fasta_assembly.RAST.CDS.64	pCOS504-1.fasta_assembly.RAST.CDS.48;pCOS504-1.fasta_assembly.RAST.CDS.39	pCOS503-1.fasta_assembly.RAST.CDS.29;pCOS503-1.fasta_assembly.RAST.CDS.37	pCOS510-1.fasta_assembly.RAST.CDS.111;pCOS510-1.fasta_assembly.RAST.CDS.123	pRM3194.fasta_assembly.RAST.CDS.17;pRM3194.fasta_assembly.RAST.CDS.28	pCJS011.fasta_assembly.RAST.CDS.100;pCJS011.fasta_assembly.RAST.CDS.7	pCOS507-1.fasta_assembly.RAST.CDS.125;pCOS507-1.fasta_assembly.RAST.CDS.70	pRM1246-ERRC.fasta_assembly.RAST.CDS.8	pTet.fasta_assembly.RAST.CDS.8	p2014D-0261-1.fasta_assembly.RAST.CDS.43	pCJP001-1.fasta_assembly.RAST.CDS.30	pCJP002.fasta_assembly.RAST.CDS.9	pCJP018-1.fasta_assembly.RAST.CDS.26	pCJP019-1.fasta_assembly.RAST.CDS.47	pCJP020.fasta_assembly.RAST.CDS.44	pCJP024-1.fasta_assembly.RAST.CDS.38	pCJP025.fasta_assembly.RAST.CDS.29	pCJP026.fasta_assembly.RAST.CDS.29	pCJP027.fasta_assembly.RAST.CDS.63;pCJP027.fasta_assembly.RAST.CDS.62	pCJS010.fasta_assembly.RAST.CDS.42	pCJS014-2.fasta_assembly.RAST.CDS.50	pCJS021.fasta_assembly.RAST.CDS.8	pCJS022.fasta_assembly.RAST.CDS.47	pCJP029.fasta_assembly.RAST.CDS.18
cluster10	FIG00470960: hypothetical protein	pN17C336-1.fasta_assembly.RAST.CDS.129;pN17C336-1.fasta_assembly.RAST.CDS.128	pCOS502.fasta_assembly.RAST.CDS.62	pCOS504-1.fasta_assembly.RAST.CDS.46	pCOS503-1.fasta_assembly.RAST.CDS.31	pCOS510-1.fasta_assembly.RAST.CDS.113	pRM3194.fasta_assembly.RAST.CDS.20	pCJS011.fasta_assembly.RAST.CDS.102	pCOS507-1.fasta_assembly.RAST.CDS.84	pRM1246-ERRC.fasta_assembly.RAST.CDS.24	pTet.fasta_assembly.RAST.CDS.24	p2014D-0261-1.fasta_assembly.RAST.CDS.28	pCJP001-1.fasta_assembly.RAST.CDS.16	pCJP002.fasta_assembly.RAST.CDS.24	pCJP018-1.fasta_assembly.RAST.CDS.12	pCJP019-1.fasta_assembly.RAST.CDS.9	pCJP020.fasta_assembly.RAST.CDS.14	pCJP024-1.fasta_assembly.RAST.CDS.52	pCJP025.fasta_assembly.RAST.CDS.45	pCJP026.fasta_assembly.RAST.CDS.51	pCJP027.fasta_assembly.RAST.CDS.13	pCJS010.fasta_assembly.RAST.CDS.26	pCJS014-2.fasta_assembly.RAST.CDS.14	pCJS021.fasta_assembly.RAST.CDS.26	pCJS022.fasta_assembly.RAST.CDS.7;pCJS022.fasta_assembly.RAST.CDS.8
cluster12	FIG00469861: hypothetical protein	pN17C336-1.fasta_assembly.RAST.CDS.143;pN17C336-1.fasta_assembly.RAST.CDS.103	pCOS502.fasta_assembly.RAST.CDS.48	pCOS504-1.fasta_assembly.RAST.CDS.34	pCOS503-1.fasta_assembly.RAST.CDS.41	pCOS510-1.fasta_assembly.RAST.CDS.128	pRM3194.fasta_assembly.RAST.CDS.32	pCJS011.fasta_assembly.RAST.CDS.10	pCOS507-1.fasta_assembly.RAST.CDS.130	pRM1246-ERRC.fasta_assembly.RAST.CDS.16	pTet.fasta_assembly.RAST.CDS.16	p2014D-0261-1.fasta_assembly.RAST.CDS.35	pCJP001-1.fasta_assembly.RAST.CDS.22	pCJP002.fasta_assembly.RAST.CDS.18	pCJP018-1.fasta_assembly.RAST.CDS.18	pCJP019-1.fasta_assembly.RAST.CDS.2	pCJP020.fasta_assembly.RAST.CDS.6		pCJP025.fasta_assembly.RAST.CDS.37	pCJP026.fasta_assembly.RAST.CDS.44	pCJP027.fasta_assembly.RAST.CDS.7	pCJS010.fasta_assembly.RAST.CDS.33			pCJS022.fasta_assembly.RAST.CDS.59	pCJP029.fasta_assembly.RAST.CDS.7
cluster47	FIG00471111: hypothetical protein	pN17C336-1.fasta_assembly.RAST.CDS.130	pCOS502.fasta_assembly.RAST.CDS.61	pCOS504-1.fasta_assembly.RAST.CDS.44	pCOS503-1.fasta_assembly.RAST.CDS.32	pCOS510-1.fasta_assembly.RAST.CDS.114	pRM3194.fasta_assembly.RAST.CDS.21	pCJS011.fasta_assembly.RAST.CDS.103	pCOS507-1.fasta_assembly.RAST.CDS.83	pRM1246-ERRC.fasta_assembly.RAST.CDS.23	pTet.fasta_assembly.RAST.CDS.23						pCJP020.fasta_assembly.RAST.CDS.13	pCJP024-1.fasta_assembly.RAST.CDS.51	pCJP025.fasta_assembly.RAST.CDS.44			pCJS010.fasta_assembly.RAST.CDS.27	pCJS014-2.fasta_assembly.RAST.CDS.13	pCJS021.fasta_assembly.RAST.CDS.25
cluster51	FIG00472625: hypothetical protein	pN17C336-1.fasta_assembly.RAST.CDS.141	pCOS502.fasta_assembly.RAST.CDS.49	pCOS504-1.fasta_assembly.RAST.CDS.35	pCOS503-1.fasta_assembly.RAST.CDS.40	pCOS510-1.fasta_assembly.RAST.CDS.127	pRM3194.fasta_assembly.RAST.CDS.31	pCJS011.fasta_assembly.RAST.CDS.9	pCOS507-1.fasta_assembly.RAST.CDS.73;pCOS507-1.fasta_assembly.RAST.CDS.129					pCJP002.fasta_assembly.RAST.CDS.12		pCJP019-1.fasta_assembly.RAST.CDS.50						pCJS010.fasta_assembly.RAST.CDS.39	pCJS014-2.fasta_assembly.RAST.CDS.2	pCJS021.fasta_assembly.RAST.CDS.12
cluster100	Protein ImpG/VasA	pN17C336-1.fasta_assembly.RAST.CDS.67	pCOS502.fasta_assembly.RAST.CDS.91	pCOS504-1.fasta_assembly.RAST.CDS.77	pCOS503-1.fasta_assembly.RAST.CDS.68	pCOS510-1.fasta_assembly.RAST.CDS.19	pRM3194.fasta_assembly.RAST.CDS.93	pCJS011.fasta_assembly.RAST.CDS.80	pCOS507-1.fasta_assembly.RAST.CDS.161
cluster101	Uncharacterized protein ImpH/VasB	pN17C336-1.fasta_assembly.RAST.CDS.66	pCOS502.fasta_assembly.RAST.CDS.92	pCOS504-1.fasta_assembly.RAST.CDS.78	pCOS503-1.fasta_assembly.RAST.CDS.69	pCOS510-1.fasta_assembly.RAST.CDS.20	pRM3194.fasta_assembly.RAST.CDS.92	pCJS011.fasta_assembly.RAST.CDS.79	pCOS507-1.fasta_assembly.RAST.CDS.162
cluster102	conserved hypothetical protein	pN17C336-1.fasta_assembly.RAST.CDS.38	pCOS502.fasta_assembly.RAST.CDS.111	pCOS504-1.fasta_assembly.RAST.CDS.102	pCOS503-1.fasta_assembly.RAST.CDS.92	pCOS510-1.fasta_assembly.RAST.CDS.36	pRM3194.fasta_assembly.RAST.CDS.79	pCJS011.fasta_assembly.RAST.CDS.62	pCOS507-1.fasta_assembly.RAST.CDS.23
cluster103		pN17C336-1.fasta_assembly.RAST.CDS.36	pCOS502.fasta_assembly.RAST.CDS.112	pCOS504-1.fasta_assembly.RAST.CDS.103	pCOS503-1.fasta_assembly.RAST.CDS.93	pCOS510-1.fasta_assembly.RAST.CDS.37	pRM3194.fasta_assembly.RAST.CDS.78	pCJS011.fasta_assembly.RAST.CDS.61	pCOS507-1.fasta_assembly.RAST.CDS.24
cluster104	hypothetical protein	pN17C336-1.fasta_assembly.RAST.CDS.30	pCOS502.fasta_assembly.RAST.CDS.120	pCOS504-1.fasta_assembly.RAST.CDS.109	pCOS503-1.fasta_assembly.RAST.CDS.98	pCOS510-1.fasta_assembly.RAST.CDS.41	pRM3194.fasta_assembly.RAST.CDS.88	pCJS011.fasta_assembly.RAST.CDS.75	pCOS507-1.fasta_assembly.RAST.CDS.32
cluster105	Integrase-recombinase protein XERCD family	pN17C336-1.fasta_assembly.RAST.CDS.20	pCOS502.fasta_assembly.RAST.CDS.126	pCOS504-1.fasta_assembly.RAST.CDS.117	pCOS503-1.fasta_assembly.RAST.CDS.105	pCOS510-1.fasta_assembly.RAST.CDS.47	pRM3194.fasta_assembly.RAST.CDS.74	pCJS011.fasta_assembly.RAST.CDS.58	pCOS507-1.fasta_assembly.RAST.CDS.38
cluster106		pN17C336-1.fasta_assembly.RAST.CDS.17	pCOS502.fasta_assembly.RAST.CDS.128	pCOS504-1.fasta_assembly.RAST.CDS.119	pCOS503-1.fasta_assembly.RAST.CDS.107	pCOS510-1.fasta_assembly.RAST.CDS.49	pRM3194.fasta_assembly.RAST.CDS.72	pCJS011.fasta_assembly.RAST.CDS.56	pCOS507-1.fasta_assembly.RAST.CDS.40
cluster107	hypothetical protein	pN17C336-1.fasta_assembly.RAST.CDS.170	pCOS502.fasta_assembly.RAST.CDS.22	pCOS504-1.fasta_assembly.RAST.CDS.9	pCOS503-1.fasta_assembly.RAST.CDS.9	pCOS510-1.fasta_assembly.RAST.CDS.85	pRM3194.fasta_assembly.RAST.CDS.47	pCJS011.fasta_assembly.RAST.CDS.26	pCOS507-1.fasta_assembly.RAST.CDS.47
cluster108	hypothetical protein	pN17C336-1.fasta_assembly.RAST.CDS.169	pCOS502.fasta_assembly.RAST.CDS.23	pCOS504-1.fasta_assembly.RAST.CDS.10	pCOS503-1.fasta_assembly.RAST.CDS.10	pCOS510-1.fasta_assembly.RAST.CDS.86	pRM3194.fasta_assembly.RAST.CDS.46	pCJS011.fasta_assembly.RAST.CDS.25	pCOS507-1.fasta_assembly.RAST.CDS.48
cluster109	FIG00470730: hypothetical protein	pN17C336-1.fasta_assembly.RAST.CDS.162	pCOS502.fasta_assembly.RAST.CDS.30	pCOS504-1.fasta_assembly.RAST.CDS.17	pCOS503-1.fasta_assembly.RAST.CDS.17	pCOS510-1.fasta_assembly.RAST.CDS.93	pRM3194.fasta_assembly.RAST.CDS.41	pCJS011.fasta_assembly.RAST.CDS.19	pCOS507-1.fasta_assembly.RAST.CDS.56
cluster11	FIG00469624: hypothetical protein	pN17C336-1.fasta_assembly.RAST.CDS.107;pN17C336-1.fasta_assembly.RAST.CDS.108;pN17C336-1.fasta_assembly.RAST.CDS.159;pN17C336-1.fasta_assembly.RAST.CDS.160;pN17C336-1.fasta_assembly.RAST.CDS.161;pN17C336-1.fasta_assembly.RAST.CDS.83	pCOS502.fasta_assembly.RAST.CDS.31;pCOS502.fasta_assembly.RAST.CDS.32;pCOS502.fasta_assembly.RAST.CDS.77	pCOS504-1.fasta_assembly.RAST.CDS.18;pCOS504-1.fasta_assembly.RAST.CDS.65	pCOS503-1.fasta_assembly.RAST.CDS.18;pCOS503-1.fasta_assembly.RAST.CDS.19;pCOS503-1.fasta_assembly.RAST.CDS.57	pCOS510-1.fasta_assembly.RAST.CDS.8;pCOS510-1.fasta_assembly.RAST.CDS.94;pCOS510-1.fasta_assembly.RAST.CDS.95	pRM3194.fasta_assembly.RAST.CDS.40	pCJS011.fasta_assembly.RAST.CDS.17;pCJS011.fasta_assembly.RAST.CDS.18	pCOS507-1.fasta_assembly.RAST.CDS.147;pCOS507-1.fasta_assembly.RAST.CDS.148;pCOS507-1.fasta_assembly.RAST.CDS.149;pCOS507-1.fasta_assembly.RAST.CDS.57
cluster110	Glycerate kinase (EC 2.7.1.31)	pN17C336-1.fasta_assembly.RAST.CDS.97	pCOS502.fasta_assembly.RAST.CDS.36	pCOS504-1.fasta_assembly.RAST.CDS.22	pCOS503-1.fasta_assembly.RAST.CDS.52	pCOS510-1.fasta_assembly.RAST.CDS.1	pRM3194.fasta_assembly.RAST.CDS.10	pCJS011.fasta_assembly.RAST.CDS.94	pCOS507-1.fasta_assembly.RAST.CDS.62
cluster20	hypothetical protein	pN17C336-1.fasta_assembly.RAST.CDS.113;pN17C336-1.fasta_assembly.RAST.CDS.151;pN17C336-1.fasta_assembly.RAST.CDS.95;pN17C336-1.fasta_assembly.RAST.CDS.114	pCOS502.fasta_assembly.RAST.CDS.35;pCOS502.fasta_assembly.RAST.CDS.74	pCOS504-1.fasta_assembly.RAST.CDS.21;pCOS504-1.fasta_assembly.RAST.CDS.60;pCOS504-1.fasta_assembly.RAST.CDS.59	pCOS503-1.fasta_assembly.RAST.CDS.22;pCOS503-1.fasta_assembly.RAST.CDS.53	pCOS510-1.fasta_assembly.RAST.CDS.2;pCOS510-1.fasta_assembly.RAST.CDS.98	pRM3194.fasta_assembly.RAST.CDS.37;pRM3194.fasta_assembly.RAST.CDS.9	pCJS011.fasta_assembly.RAST.CDS.14;pCJS011.fasta_assembly.RAST.CDS.93	pCOS507-1.fasta_assembly.RAST.CDS.144;pCOS507-1.fasta_assembly.RAST.CDS.60
cluster44	hypothetical protein	pN17C336-1.fasta_assembly.RAST.CDS.35;pN17C336-1.fasta_assembly.RAST.CDS.64	pCOS502.fasta_assembly.RAST.CDS.113;pCOS502.fasta_assembly.RAST.CDS.93	pCOS504-1.fasta_assembly.RAST.CDS.104;pCOS504-1.fasta_assembly.RAST.CDS.79	pCOS503-1.fasta_assembly.RAST.CDS.70;pCOS503-1.fasta_assembly.RAST.CDS.94	pCOS510-1.fasta_assembly.RAST.CDS.21;pCOS510-1.fasta_assembly.RAST.CDS.38	pRM3194.fasta_assembly.RAST.CDS.77;pRM3194.fasta_assembly.RAST.CDS.91	pCJS011.fasta_assembly.RAST.CDS.60;pCJS011.fasta_assembly.RAST.CDS.78	pCOS507-1.fasta_assembly.RAST.CDS.1;pCOS507-1.fasta_assembly.RAST.CDS.25
cluster52		pN17C336-1.fasta_assembly.RAST.CDS.40;pN17C336-1.fasta_assembly.RAST.CDS.46	pCOS502.fasta_assembly.RAST.CDS.103;pCOS502.fasta_assembly.RAST.CDS.109	pCOS504-1.fasta_assembly.RAST.CDS.100	pCOS503-1.fasta_assembly.RAST.CDS.84;pCOS503-1.fasta_assembly.RAST.CDS.90	pCOS510-1.fasta_assembly.RAST.CDS.34;pCOS510-1.fasta_assembly.RAST.CDS.28	pRM3194.fasta_assembly.RAST.CDS.81	pCJS011.fasta_assembly.RAST.CDS.64	pCOS507-1.fasta_assembly.RAST.CDS.13;pCOS507-1.fasta_assembly.RAST.CDS.21
cluster53	hypothetical protein	pN17C336-1.fasta_assembly.RAST.CDS.109;pN17C336-1.fasta_assembly.RAST.CDS.158;pN17C336-1.fasta_assembly.RAST.CDS.111;pN17C336-1.fasta_assembly.RAST.CDS.155	pCOS502.fasta_assembly.RAST.CDS.33;pCOS502.fasta_assembly.RAST.CDS.76	pCOS504-1.fasta_assembly.RAST.CDS.19	pCOS503-1.fasta_assembly.RAST.CDS.20	pCOS510-1.fasta_assembly.RAST.CDS.96	pRM3194.fasta_assembly.RAST.CDS.39	pCJS011.fasta_assembly.RAST.CDS.16	pCOS507-1.fasta_assembly.RAST.CDS.146;pCOS507-1.fasta_assembly.RAST.CDS.58
cluster57	hypothetical protein	pN17C336-1.fasta_assembly.RAST.CDS.24;pN17C336-1.fasta_assembly.RAST.CDS.25	pCOS502.fasta_assembly.RAST.CDS.122	pCOS504-1.fasta_assembly.RAST.CDS.112;pCOS504-1.fasta_assembly.RAST.CDS.113	pCOS503-1.fasta_assembly.RAST.CDS.101	pCOS510-1.fasta_assembly.RAST.CDS.43	pRM3194.fasta_assembly.RAST.CDS.84;pRM3194.fasta_assembly.RAST.CDS.86	pCJS011.fasta_assembly.RAST.CDS.67;pCJS011.fasta_assembly.RAST.CDS.73	pCOS507-1.fasta_assembly.RAST.CDS.34
cluster61	FIG00469624: hypothetical protein	pN17C336-1.fasta_assembly.RAST.CDS.84	pCOS502.fasta_assembly.RAST.CDS.78;pCOS502.fasta_assembly.RAST.CDS.79;pCOS502.fasta_assembly.RAST.CDS.80	pCOS504-1.fasta_assembly.RAST.CDS.64	pCOS503-1.fasta_assembly.RAST.CDS.56	pCOS510-1.fasta_assembly.RAST.CDS.7	pRM3194.fasta_assembly.RAST.CDS.7	pCJS011.fasta_assembly.RAST.CDS.91	pCOS507-1.fasta_assembly.RAST.CDS.150
cluster64	hypothetical protein	pN17C336-1.fasta_assembly.RAST.CDS.101;pN17C336-1.fasta_assembly.RAST.CDS.149	pCOS502.fasta_assembly.RAST.CDS.44	pCOS504-1.fasta_assembly.RAST.CDS.29	pCOS503-1.fasta_assembly.RAST.CDS.46	pCOS510-1.fasta_assembly.RAST.CDS.132	pRM3194.fasta_assembly.RAST.CDS.15;pRM3194.fasta_assembly.RAST.CDS.36	pCJS011.fasta_assembly.RAST.CDS.13	pCOS507-1.fasta_assembly.RAST.CDS.134
cluster65	IncF plasmid conjugative transfer protein TraG	pN17C336-1.fasta_assembly.RAST.CDS.163	pCOS502.fasta_assembly.RAST.CDS.29	pCOS504-1.fasta_assembly.RAST.CDS.16	pCOS503-1.fasta_assembly.RAST.CDS.16	pCOS510-1.fasta_assembly.RAST.CDS.92	pRM3194.fasta_assembly.RAST.CDS.42	pCJS011.fasta_assembly.RAST.CDS.21;pCJS011.fasta_assembly.RAST.CDS.20	pCOS507-1.fasta_assembly.RAST.CDS.54;pCOS507-1.fasta_assembly.RAST.CDS.55
cluster67	hypothetical protein	pN17C336-1.fasta_assembly.RAST.CDS.12	pCOS502.fasta_assembly.RAST.CDS.133	pCOS504-1.fasta_assembly.RAST.CDS.124	pCOS503-1.fasta_assembly.RAST.CDS.112	pCOS510-1.fasta_assembly.RAST.CDS.54	pRM3194.fasta_assembly.RAST.CDS.66	pCJS011.fasta_assembly.RAST.CDS.45;pCJS011.fasta_assembly.RAST.CDS.50	pCOS507-1.fasta_assembly.RAST.CDS.45
cluster68	hypothetical protein	pN17C336-1.fasta_assembly.RAST.CDS.14	pCOS502.fasta_assembly.RAST.CDS.131	pCOS504-1.fasta_assembly.RAST.CDS.122	pCOS503-1.fasta_assembly.RAST.CDS.110	pCOS510-1.fasta_assembly.RAST.CDS.52	pRM3194.fasta_assembly.RAST.CDS.69	pCJS011.fasta_assembly.RAST.CDS.48;pCJS011.fasta_assembly.RAST.CDS.53	pCOS507-1.fasta_assembly.RAST.CDS.43
cluster69	FIG00472637: hypothetical protein	pN17C336-1.fasta_assembly.RAST.CDS.26	pCOS502.fasta_assembly.RAST.CDS.121	pCOS504-1.fasta_assembly.RAST.CDS.111	pCOS503-1.fasta_assembly.RAST.CDS.99;pCOS503-1.fasta_assembly.RAST.CDS.100	pCOS510-1.fasta_assembly.RAST.CDS.42	pRM3194.fasta_assembly.RAST.CDS.87	pCJS011.fasta_assembly.RAST.CDS.74	pCOS507-1.fasta_assembly.RAST.CDS.33
cluster88	hypothetical protein	pN17C336-1.fasta_assembly.RAST.CDS.100	pCOS502.fasta_assembly.RAST.CDS.43	pCOS504-1.fasta_assembly.RAST.CDS.28	pCOS503-1.fasta_assembly.RAST.CDS.47	pCOS510-1.fasta_assembly.RAST.CDS.133	pRM3194.fasta_assembly.RAST.CDS.14	pCJS011.fasta_assembly.RAST.CDS.98	pCOS507-1.fasta_assembly.RAST.CDS.135
cluster89	Glycerate kinase (EC 2.7.1.31)	pN17C336-1.fasta_assembly.RAST.CDS.98	pCOS502.fasta_assembly.RAST.CDS.41	pCOS504-1.fasta_assembly.RAST.CDS.27	pCOS503-1.fasta_assembly.RAST.CDS.49	pCOS510-1.fasta_assembly.RAST.CDS.135	pRM3194.fasta_assembly.RAST.CDS.12	pCJS011.fasta_assembly.RAST.CDS.96	pCOS507-1.fasta_assembly.RAST.CDS.137
cluster90	FIG00710473: hypothetical protein	pN17C336-1.fasta_assembly.RAST.CDS.81	pCOS502.fasta_assembly.RAST.CDS.81	pCOS504-1.fasta_assembly.RAST.CDS.66	pCOS503-1.fasta_assembly.RAST.CDS.58	pCOS510-1.fasta_assembly.RAST.CDS.9	pRM3194.fasta_assembly.RAST.CDS.6	pCJS011.fasta_assembly.RAST.CDS.90	pCOS507-1.fasta_assembly.RAST.CDS.151
cluster91	IcmF-related protein	pN17C336-1.fasta_assembly.RAST.CDS.80	pCOS502.fasta_assembly.RAST.CDS.82	pCOS504-1.fasta_assembly.RAST.CDS.67	pCOS503-1.fasta_assembly.RAST.CDS.59	pCOS510-1.fasta_assembly.RAST.CDS.10	pRM3194.fasta_assembly.RAST.CDS.5	pCJS011.fasta_assembly.RAST.CDS.89	pCOS507-1.fasta_assembly.RAST.CDS.152
cluster92	T6SS component Hcp	pN17C336-1.fasta_assembly.RAST.CDS.78	pCOS502.fasta_assembly.RAST.CDS.83	pCOS504-1.fasta_assembly.RAST.CDS.68	pCOS503-1.fasta_assembly.RAST.CDS.60	pCOS510-1.fasta_assembly.RAST.CDS.11	pRM3194.fasta_assembly.RAST.CDS.4	pCJS011.fasta_assembly.RAST.CDS.88	pCOS507-1.fasta_assembly.RAST.CDS.153
cluster93	Outer membrane protein ImpK/VasF, OmpA/MotB domain	pN17C336-1.fasta_assembly.RAST.CDS.77	pCOS502.fasta_assembly.RAST.CDS.84	pCOS504-1.fasta_assembly.RAST.CDS.69	pCOS503-1.fasta_assembly.RAST.CDS.61	pCOS510-1.fasta_assembly.RAST.CDS.12	pRM3194.fasta_assembly.RAST.CDS.3	pCJS011.fasta_assembly.RAST.CDS.87	pCOS507-1.fasta_assembly.RAST.CDS.154
cluster94	Uncharacterized protein ImpJ/VasE	pN17C336-1.fasta_assembly.RAST.CDS.75	pCOS502.fasta_assembly.RAST.CDS.85	pCOS504-1.fasta_assembly.RAST.CDS.71	pCOS503-1.fasta_assembly.RAST.CDS.62	pCOS510-1.fasta_assembly.RAST.CDS.13	pRM3194.fasta_assembly.RAST.CDS.2	pCJS011.fasta_assembly.RAST.CDS.86	pCOS507-1.fasta_assembly.RAST.CDS.155
cluster95	Type VI secretion lipoprotein/VasD	pN17C336-1.fasta_assembly.RAST.CDS.74	pCOS502.fasta_assembly.RAST.CDS.86	pCOS504-1.fasta_assembly.RAST.CDS.72	pCOS503-1.fasta_assembly.RAST.CDS.63	pCOS510-1.fasta_assembly.RAST.CDS.14	pRM3194.fasta_assembly.RAST.CDS.1	pCJS011.fasta_assembly.RAST.CDS.85	pCOS507-1.fasta_assembly.RAST.CDS.156
cluster96	Uncharacterized protein ImpA	pN17C336-1.fasta_assembly.RAST.CDS.72	pCOS502.fasta_assembly.RAST.CDS.87	pCOS504-1.fasta_assembly.RAST.CDS.73	pCOS503-1.fasta_assembly.RAST.CDS.64	pCOS510-1.fasta_assembly.RAST.CDS.15	pRM3194.fasta_assembly.RAST.CDS.97	pCJS011.fasta_assembly.RAST.CDS.84	pCOS507-1.fasta_assembly.RAST.CDS.157
cluster97	T6SS component TssB (ImpB/VipA)	pN17C336-1.fasta_assembly.RAST.CDS.70	pCOS502.fasta_assembly.RAST.CDS.88	pCOS504-1.fasta_assembly.RAST.CDS.74	pCOS503-1.fasta_assembly.RAST.CDS.65	pCOS510-1.fasta_assembly.RAST.CDS.16	pRM3194.fasta_assembly.RAST.CDS.96	pCJS011.fasta_assembly.RAST.CDS.83	pCOS507-1.fasta_assembly.RAST.CDS.158
cluster98	T6SS component TssC (ImpC/VipB)	pN17C336-1.fasta_assembly.RAST.CDS.69	pCOS502.fasta_assembly.RAST.CDS.89	pCOS504-1.fasta_assembly.RAST.CDS.75	pCOS503-1.fasta_assembly.RAST.CDS.66	pCOS510-1.fasta_assembly.RAST.CDS.17	pRM3194.fasta_assembly.RAST.CDS.95	pCJS011.fasta_assembly.RAST.CDS.82	pCOS507-1.fasta_assembly.RAST.CDS.159
cluster99	Uncharacterized protein similar to VCA0109	pN17C336-1.fasta_assembly.RAST.CDS.68	pCOS502.fasta_assembly.RAST.CDS.90	pCOS504-1.fasta_assembly.RAST.CDS.76	pCOS503-1.fasta_assembly.RAST.CDS.67	pCOS510-1.fasta_assembly.RAST.CDS.18	pRM3194.fasta_assembly.RAST.CDS.94	pCJS011.fasta_assembly.RAST.CDS.81	pCOS507-1.fasta_assembly.RAST.CDS.160
cluster13	FIG00470952: hypothetical protein	pN17C336-1.fasta_assembly.RAST.CDS.131	pCOS502.fasta_assembly.RAST.CDS.60	pCOS504-1.fasta_assembly.RAST.CDS.43	pCOS503-1.fasta_assembly.RAST.CDS.33	pCOS510-1.fasta_assembly.RAST.CDS.115	pRM3194.fasta_assembly.RAST.CDS.22		pCOS507-1.fasta_assembly.RAST.CDS.82	pRM1246-ERRC.fasta_assembly.RAST.CDS.22	pTet.fasta_assembly.RAST.CDS.22	p2014D-0261-1.fasta_assembly.RAST.CDS.29	pCJP001-1.fasta_assembly.RAST.CDS.17	pCJP002.fasta_assembly.RAST.CDS.23	pCJP018-1.fasta_assembly.RAST.CDS.13	pCJP019-1.fasta_assembly.RAST.CDS.8	pCJP020.fasta_assembly.RAST.CDS.12	pCJP024-1.fasta_assembly.RAST.CDS.50	pCJP025.fasta_assembly.RAST.CDS.43	pCJP026.fasta_assembly.RAST.CDS.50	pCJP027.fasta_assembly.RAST.CDS.12	pCJS010.fasta_assembly.RAST.CDS.28	pCJS014-2.fasta_assembly.RAST.CDS.12	pCJS021.fasta_assembly.RAST.CDS.24	pCJS022.fasta_assembly.RAST.CDS.6
cluster4	FIG00469707: hypothetical protein		pCOS502.fasta_assembly.RAST.CDS.51;pCOS502.fasta_assembly.RAST.CDS.63	pCOS504-1.fasta_assembly.RAST.CDS.37;pCOS504-1.fasta_assembly.RAST.CDS.47	pCOS503-1.fasta_assembly.RAST.CDS.30;pCOS503-1.fasta_assembly.RAST.CDS.38	pCOS510-1.fasta_assembly.RAST.CDS.112;pCOS510-1.fasta_assembly.RAST.CDS.124	pRM3194.fasta_assembly.RAST.CDS.18;pRM3194.fasta_assembly.RAST.CDS.29	pCJS011.fasta_assembly.RAST.CDS.101;pCJS011.fasta_assembly.RAST.CDS.8	pCOS507-1.fasta_assembly.RAST.CDS.126;pCOS507-1.fasta_assembly.RAST.CDS.71	pRM1246-ERRC.fasta_assembly.RAST.CDS.9	pTet.fasta_assembly.RAST.CDS.9	p2014D-0261-1.fasta_assembly.RAST.CDS.42	pCJP001-1.fasta_assembly.RAST.CDS.29	pCJP002.fasta_assembly.RAST.CDS.10	pCJP018-1.fasta_assembly.RAST.CDS.25	pCJP019-1.fasta_assembly.RAST.CDS.48	pCJP020.fasta_assembly.RAST.CDS.45	pCJP024-1.fasta_assembly.RAST.CDS.39	pCJP025.fasta_assembly.RAST.CDS.30		pCJP027.fasta_assembly.RAST.CDS.64	pCJS010.fasta_assembly.RAST.CDS.41	pCJS014-2.fasta_assembly.RAST.CDS.51	pCJS021.fasta_assembly.RAST.CDS.9	pCJS022.fasta_assembly.RAST.CDS.48	pCJP029.fasta_assembly.RAST.CDS.19
cluster120		pN17C336-1.fasta_assembly.RAST.CDS.99	pCOS502.fasta_assembly.RAST.CDS.42		pCOS503-1.fasta_assembly.RAST.CDS.48	pCOS510-1.fasta_assembly.RAST.CDS.134	pRM3194.fasta_assembly.RAST.CDS.13	pCJS011.fasta_assembly.RAST.CDS.97	pCOS507-1.fasta_assembly.RAST.CDS.136
cluster121	conserved hypothetical protein		pCOS502.fasta_assembly.RAST.CDS.110	pCOS504-1.fasta_assembly.RAST.CDS.95	pCOS503-1.fasta_assembly.RAST.CDS.91	pCOS510-1.fasta_assembly.RAST.CDS.35	pRM3194.fasta_assembly.RAST.CDS.80	pCJS011.fasta_assembly.RAST.CDS.63	pCOS507-1.fasta_assembly.RAST.CDS.14
cluster122	hypothetical protein	pN17C336-1.fasta_assembly.RAST.CDS.34	pCOS502.fasta_assembly.RAST.CDS.117	pCOS504-1.fasta_assembly.RAST.CDS.105	pCOS503-1.fasta_assembly.RAST.CDS.95	pCOS510-1.fasta_assembly.RAST.CDS.39		pCJS011.fasta_assembly.RAST.CDS.70	pCOS507-1.fasta_assembly.RAST.CDS.29
cluster123	hypothetical protein	pN17C336-1.fasta_assembly.RAST.CDS.33	pCOS502.fasta_assembly.RAST.CDS.119	pCOS504-1.fasta_assembly.RAST.CDS.107	pCOS503-1.fasta_assembly.RAST.CDS.97	pCOS510-1.fasta_assembly.RAST.CDS.40		pCJS011.fasta_assembly.RAST.CDS.69	pCOS507-1.fasta_assembly.RAST.CDS.31
cluster124	Erythrocyte membrane-associated antigen	pN17C336-1.fasta_assembly.RAST.CDS.18	pCOS502.fasta_assembly.RAST.CDS.127		pCOS503-1.fasta_assembly.RAST.CDS.106	pCOS510-1.fasta_assembly.RAST.CDS.48	pRM3194.fasta_assembly.RAST.CDS.73	pCJS011.fasta_assembly.RAST.CDS.57	pCOS507-1.fasta_assembly.RAST.CDS.39
cluster87	hypothetical protein	pN17C336-1.fasta_assembly.RAST.CDS.145;pN17C336-1.fasta_assembly.RAST.CDS.147	pCOS502.fasta_assembly.RAST.CDS.46	pCOS504-1.fasta_assembly.RAST.CDS.31	pCOS503-1.fasta_assembly.RAST.CDS.44	pCOS510-1.fasta_assembly.RAST.CDS.130	pRM3194.fasta_assembly.RAST.CDS.34		pCOS507-1.fasta_assembly.RAST.CDS.132
cluster125	FIG00469806: hypothetical protein	pN17C336-1.fasta_assembly.RAST.CDS.8	pCOS502.fasta_assembly.RAST.CDS.137	pCOS504-1.fasta_assembly.RAST.CDS.128	pCOS503-1.fasta_assembly.RAST.CDS.116	pCOS510-1.fasta_assembly.RAST.CDS.58	pRM3194.fasta_assembly.RAST.CDS.62	pCJS011.fasta_assembly.RAST.CDS.41
cluster126		pN17C336-1.fasta_assembly.RAST.CDS.6	pCOS502.fasta_assembly.RAST.CDS.139	pCOS504-1.fasta_assembly.RAST.CDS.130	pCOS503-1.fasta_assembly.RAST.CDS.118	pCOS510-1.fasta_assembly.RAST.CDS.60	pRM3194.fasta_assembly.RAST.CDS.59	pCJS011.fasta_assembly.RAST.CDS.38
cluster127	FIG00470782: hypothetical protein	pN17C336-1.fasta_assembly.RAST.CDS.5	pCOS502.fasta_assembly.RAST.CDS.140	pCOS504-1.fasta_assembly.RAST.CDS.131	pCOS503-1.fasta_assembly.RAST.CDS.119	pCOS510-1.fasta_assembly.RAST.CDS.61	pRM3194.fasta_assembly.RAST.CDS.58	pCJS011.fasta_assembly.RAST.CDS.37
cluster128	conserved hypothetical protein	pN17C336-1.fasta_assembly.RAST.CDS.2	pCOS502.fasta_assembly.RAST.CDS.1	pCOS504-1.fasta_assembly.RAST.CDS.1	pCOS503-1.fasta_assembly.RAST.CDS.1	pCOS510-1.fasta_assembly.RAST.CDS.64	pRM3194.fasta_assembly.RAST.CDS.55	pCJS011.fasta_assembly.RAST.CDS.34
cluster129		pN17C336-1.fasta_assembly.RAST.CDS.178	pCOS502.fasta_assembly.RAST.CDS.16	pCOS504-1.fasta_assembly.RAST.CDS.5	pCOS503-1.fasta_assembly.RAST.CDS.5	pCOS510-1.fasta_assembly.RAST.CDS.79	pRM3194.fasta_assembly.RAST.CDS.52	pCJS011.fasta_assembly.RAST.CDS.31
cluster130	FIG00471674: hypothetical protein	pN17C336-1.fasta_assembly.RAST.CDS.175	pCOS502.fasta_assembly.RAST.CDS.18	pCOS504-1.fasta_assembly.RAST.CDS.7	pCOS503-1.fasta_assembly.RAST.CDS.7	pCOS510-1.fasta_assembly.RAST.CDS.81	pRM3194.fasta_assembly.RAST.CDS.51	pCJS011.fasta_assembly.RAST.CDS.30
cluster119	predicted secreted protein	pN17C336-1.fasta_assembly.RAST.CDS.41	pCOS502.fasta_assembly.RAST.CDS.108	pCOS504-1.fasta_assembly.RAST.CDS.90;pCOS504-1.fasta_assembly.RAST.CDS.99	pCOS503-1.fasta_assembly.RAST.CDS.89	pCOS510-1.fasta_assembly.RAST.CDS.33			pCOS507-1.fasta_assembly.RAST.CDS.12
cluster134	hypothetical protein	pN17C336-1.fasta_assembly.RAST.CDS.51	pCOS502.fasta_assembly.RAST.CDS.100	pCOS504-1.fasta_assembly.RAST.CDS.88	pCOS503-1.fasta_assembly.RAST.CDS.77	pCOS510-1.fasta_assembly.RAST.CDS.25			pCOS507-1.fasta_assembly.RAST.CDS.10
cluster135	hypothetical protein		pCOS502.fasta_assembly.RAST.CDS.40	pCOS504-1.fasta_assembly.RAST.CDS.26	pCOS503-1.fasta_assembly.RAST.CDS.50		pRM3194.fasta_assembly.RAST.CDS.11	pCJS011.fasta_assembly.RAST.CDS.95	pCOS507-1.fasta_assembly.RAST.CDS.138
cluster136		pN17C336-1.fasta_assembly.RAST.CDS.115	pCOS502.fasta_assembly.RAST.CDS.38	pCOS504-1.fasta_assembly.RAST.CDS.24	pCOS503-1.fasta_assembly.RAST.CDS.23	pCOS510-1.fasta_assembly.RAST.CDS.99			pCOS507-1.fasta_assembly.RAST.CDS.140
cluster137		pN17C336-1.fasta_assembly.RAST.CDS.44	pCOS502.fasta_assembly.RAST.CDS.105	pCOS504-1.fasta_assembly.RAST.CDS.96	pCOS503-1.fasta_assembly.RAST.CDS.86	pCOS510-1.fasta_assembly.RAST.CDS.30			pCOS507-1.fasta_assembly.RAST.CDS.17
cluster138		pN17C336-1.fasta_assembly.RAST.CDS.43	pCOS502.fasta_assembly.RAST.CDS.106	pCOS504-1.fasta_assembly.RAST.CDS.97	pCOS503-1.fasta_assembly.RAST.CDS.87	pCOS510-1.fasta_assembly.RAST.CDS.31			pCOS507-1.fasta_assembly.RAST.CDS.18
cluster139		pN17C336-1.fasta_assembly.RAST.CDS.42	pCOS502.fasta_assembly.RAST.CDS.107	pCOS504-1.fasta_assembly.RAST.CDS.98	pCOS503-1.fasta_assembly.RAST.CDS.88	pCOS510-1.fasta_assembly.RAST.CDS.32			pCOS507-1.fasta_assembly.RAST.CDS.19
cluster140	predicted secreted protein	pN17C336-1.fasta_assembly.RAST.CDS.49	pCOS502.fasta_assembly.RAST.CDS.102		pCOS503-1.fasta_assembly.RAST.CDS.79		pRM3194.fasta_assembly.RAST.CDS.82	pCJS011.fasta_assembly.RAST.CDS.65	pCOS507-1.fasta_assembly.RAST.CDS.20
cluster141	conserved hypothetical protein	pN17C336-1.fasta_assembly.RAST.CDS.45	pCOS502.fasta_assembly.RAST.CDS.104	pCOS504-1.fasta_assembly.RAST.CDS.101	pCOS503-1.fasta_assembly.RAST.CDS.85	pCOS510-1.fasta_assembly.RAST.CDS.29			pCOS507-1.fasta_assembly.RAST.CDS.22
cluster142	hypothetical protein	pN17C336-1.fasta_assembly.RAST.CDS.23	pCOS502.fasta_assembly.RAST.CDS.123	pCOS504-1.fasta_assembly.RAST.CDS.114	pCOS503-1.fasta_assembly.RAST.CDS.102	pCOS510-1.fasta_assembly.RAST.CDS.44			pCOS507-1.fasta_assembly.RAST.CDS.35
cluster143	hypothetical protein	pN17C336-1.fasta_assembly.RAST.CDS.22	pCOS502.fasta_assembly.RAST.CDS.124	pCOS504-1.fasta_assembly.RAST.CDS.115	pCOS503-1.fasta_assembly.RAST.CDS.103	pCOS510-1.fasta_assembly.RAST.CDS.45			pCOS507-1.fasta_assembly.RAST.CDS.36
cluster144	hypothetical protein	pN17C336-1.fasta_assembly.RAST.CDS.21	pCOS502.fasta_assembly.RAST.CDS.125	pCOS504-1.fasta_assembly.RAST.CDS.116	pCOS503-1.fasta_assembly.RAST.CDS.104	pCOS510-1.fasta_assembly.RAST.CDS.46			pCOS507-1.fasta_assembly.RAST.CDS.37
cluster145		pN17C336-1.fasta_assembly.RAST.CDS.168	pCOS502.fasta_assembly.RAST.CDS.24	pCOS504-1.fasta_assembly.RAST.CDS.11	pCOS503-1.fasta_assembly.RAST.CDS.11	pCOS510-1.fasta_assembly.RAST.CDS.87			pCOS507-1.fasta_assembly.RAST.CDS.49
cluster146	Death on curing protein, Doc toxin	pN17C336-1.fasta_assembly.RAST.CDS.167	pCOS502.fasta_assembly.RAST.CDS.25	pCOS504-1.fasta_assembly.RAST.CDS.12	pCOS503-1.fasta_assembly.RAST.CDS.12	pCOS510-1.fasta_assembly.RAST.CDS.88			pCOS507-1.fasta_assembly.RAST.CDS.50
cluster147		pN17C336-1.fasta_assembly.RAST.CDS.166	pCOS502.fasta_assembly.RAST.CDS.26	pCOS504-1.fasta_assembly.RAST.CDS.13	pCOS503-1.fasta_assembly.RAST.CDS.13	pCOS510-1.fasta_assembly.RAST.CDS.89			pCOS507-1.fasta_assembly.RAST.CDS.51
cluster148	Domain of unknown function (DUF332) superfamily	pN17C336-1.fasta_assembly.RAST.CDS.165	pCOS502.fasta_assembly.RAST.CDS.27	pCOS504-1.fasta_assembly.RAST.CDS.14	pCOS503-1.fasta_assembly.RAST.CDS.14	pCOS510-1.fasta_assembly.RAST.CDS.90			pCOS507-1.fasta_assembly.RAST.CDS.52
cluster149	hypothetical protein	pN17C336-1.fasta_assembly.RAST.CDS.164	pCOS502.fasta_assembly.RAST.CDS.28	pCOS504-1.fasta_assembly.RAST.CDS.15	pCOS503-1.fasta_assembly.RAST.CDS.15	pCOS510-1.fasta_assembly.RAST.CDS.91			pCOS507-1.fasta_assembly.RAST.CDS.53
cluster151		pN17C336-1.fasta_assembly.RAST.CDS.125	pCOS502.fasta_assembly.RAST.CDS.67	pCOS504-1.fasta_assembly.RAST.CDS.50	pCOS503-1.fasta_assembly.RAST.CDS.27	pCOS510-1.fasta_assembly.RAST.CDS.108			pCOS507-1.fasta_assembly.RAST.CDS.67
cluster3	hypothetical protein	pN17C336-1.fasta_assembly.RAST.CDS.55;pN17C336-1.fasta_assembly.RAST.CDS.58;pN17C336-1.fasta_assembly.RAST.CDS.60;pN17C336-1.fasta_assembly.RAST.CDS.62;pN17C336-1.fasta_assembly.RAST.CDS.57;pN17C336-1.fasta_assembly.RAST.CDS.59;pN17C336-1.fasta_assembly.RAST.CDS.61;pN17C336-1.fasta_assembly.RAST.CDS.63	pCOS502.fasta_assembly.RAST.CDS.94;pCOS502.fasta_assembly.RAST.CDS.98;pCOS502.fasta_assembly.RAST.CDS.95;pCOS502.fasta_assembly.RAST.CDS.97;pCOS502.fasta_assembly.RAST.CDS.96	pCOS504-1.fasta_assembly.RAST.CDS.81;pCOS504-1.fasta_assembly.RAST.CDS.83;pCOS504-1.fasta_assembly.RAST.CDS.82;pCOS504-1.fasta_assembly.RAST.CDS.86;pCOS504-1.fasta_assembly.RAST.CDS.80;pCOS504-1.fasta_assembly.RAST.CDS.85	pCOS503-1.fasta_assembly.RAST.CDS.71;pCOS503-1.fasta_assembly.RAST.CDS.73;pCOS503-1.fasta_assembly.RAST.CDS.72;pCOS503-1.fasta_assembly.RAST.CDS.74;pCOS503-1.fasta_assembly.RAST.CDS.75	pCOS510-1.fasta_assembly.RAST.CDS.23			pCOS507-1.fasta_assembly.RAST.CDS.2;pCOS507-1.fasta_assembly.RAST.CDS.6;pCOS507-1.fasta_assembly.RAST.CDS.3;pCOS507-1.fasta_assembly.RAST.CDS.5;pCOS507-1.fasta_assembly.RAST.CDS.7;pCOS507-1.fasta_assembly.RAST.CDS.4;pCOS507-1.fasta_assembly.RAST.CDS.8
cluster71	FIG00469988: hypothetical protein	pN17C336-1.fasta_assembly.RAST.CDS.112	pCOS502.fasta_assembly.RAST.CDS.34;pCOS502.fasta_assembly.RAST.CDS.75	pCOS504-1.fasta_assembly.RAST.CDS.20	pCOS503-1.fasta_assembly.RAST.CDS.21	pCOS510-1.fasta_assembly.RAST.CDS.97			pCOS507-1.fasta_assembly.RAST.CDS.145;pCOS507-1.fasta_assembly.RAST.CDS.59
cluster59	hypothetical protein	pN17C336-1.fasta_assembly.RAST.CDS.91;pN17C336-1.fasta_assembly.RAST.CDS.85;pN17C336-1.fasta_assembly.RAST.CDS.93		pCOS504-1.fasta_assembly.RAST.CDS.61;pCOS504-1.fasta_assembly.RAST.CDS.63;pCOS504-1.fasta_assembly.RAST.CDS.62	pCOS503-1.fasta_assembly.RAST.CDS.55	pCOS510-1.fasta_assembly.RAST.CDS.3;pCOS510-1.fasta_assembly.RAST.CDS.6	pRM3194.fasta_assembly.RAST.CDS.8	pCJS011.fasta_assembly.RAST.CDS.92
cluster150		pN17C336-1.fasta_assembly.RAST.CDS.122	pCOS502.fasta_assembly.RAST.CDS.71	pCOS504-1.fasta_assembly.RAST.CDS.55		pCOS510-1.fasta_assembly.RAST.CDS.105			pCOS507-1.fasta_assembly.RAST.CDS.64;pCOS507-1.fasta_assembly.RAST.CDS.66
cluster165		pN17C336-1.fasta_assembly.RAST.CDS.50	pCOS502.fasta_assembly.RAST.CDS.101	pCOS504-1.fasta_assembly.RAST.CDS.89	pCOS503-1.fasta_assembly.RAST.CDS.78				pCOS507-1.fasta_assembly.RAST.CDS.11
cluster166	Glycerate kinase (EC 2.7.1.31)	pN17C336-1.fasta_assembly.RAST.CDS.118	pCOS502.fasta_assembly.RAST.CDS.37	pCOS504-1.fasta_assembly.RAST.CDS.23		pCOS510-1.fasta_assembly.RAST.CDS.102			pCOS507-1.fasta_assembly.RAST.CDS.63
cluster167	hypothetical protein	pN17C336-1.fasta_assembly.RAST.CDS.52	pCOS502.fasta_assembly.RAST.CDS.99	pCOS504-1.fasta_assembly.RAST.CDS.87	pCOS503-1.fasta_assembly.RAST.CDS.76				pCOS507-1.fasta_assembly.RAST.CDS.9
cluster169		pN17C336-1.fasta_assembly.RAST.CDS.123	pCOS502.fasta_assembly.RAST.CDS.70	pCOS504-1.fasta_assembly.RAST.CDS.54	pCOS503-1.fasta_assembly.RAST.CDS.24	pCOS510-1.fasta_assembly.RAST.CDS.106
cluster170		pN17C336-1.fasta_assembly.RAST.CDS.124	pCOS502.fasta_assembly.RAST.CDS.68	pCOS504-1.fasta_assembly.RAST.CDS.52	pCOS503-1.fasta_assembly.RAST.CDS.26	pCOS510-1.fasta_assembly.RAST.CDS.107
cluster171	possible DNA primase, putative		pCOS502.fasta_assembly.RAST.CDS.58	pCOS504-1.fasta_assembly.RAST.CDS.41		pCOS510-1.fasta_assembly.RAST.CDS.117	pRM3194.fasta_assembly.RAST.CDS.24	pCJS011.fasta_assembly.RAST.CDS.3
cluster172	hypothetical protein	pN17C336-1.fasta_assembly.RAST.CDS.146		pCOS504-1.fasta_assembly.RAST.CDS.30	pCOS503-1.fasta_assembly.RAST.CDS.45	pCOS510-1.fasta_assembly.RAST.CDS.131	pRM3194.fasta_assembly.RAST.CDS.35
cluster173	hypothetical protein		pCOS502.fasta_assembly.RAST.CDS.135	pCOS504-1.fasta_assembly.RAST.CDS.126		pCOS510-1.fasta_assembly.RAST.CDS.56	pRM3194.fasta_assembly.RAST.CDS.64	pCJS011.fasta_assembly.RAST.CDS.43
cluster174	conserved hypothetical protein	pN17C336-1.fasta_assembly.RAST.CDS.183	pCOS502.fasta_assembly.RAST.CDS.12	pCOS504-1.fasta_assembly.RAST.CDS.2	pCOS503-1.fasta_assembly.RAST.CDS.2	pCOS510-1.fasta_assembly.RAST.CDS.75
cluster175	conserved hypothetical protein	pN17C336-1.fasta_assembly.RAST.CDS.182	pCOS502.fasta_assembly.RAST.CDS.13			pCOS510-1.fasta_assembly.RAST.CDS.76	pRM3194.fasta_assembly.RAST.CDS.53	pCJS011.fasta_assembly.RAST.CDS.32
cluster18	IncQ plasmid conjugative transfer protein TraG	pN17C336-1.fasta_assembly.RAST.CDS.136	pCOS502.fasta_assembly.RAST.CDS.54			pCOS510-1.fasta_assembly.RAST.CDS.121			pCOS507-1.fasta_assembly.RAST.CDS.80	pRM1246-ERRC.fasta_assembly.RAST.CDS.18	pTet.fasta_assembly.RAST.CDS.18	p2014D-0261-1.fasta_assembly.RAST.CDS.33	pCJP001-1.fasta_assembly.RAST.CDS.20	pCJP002.fasta_assembly.RAST.CDS.20	pCJP018-1.fasta_assembly.RAST.CDS.16	pCJP019-1.fasta_assembly.RAST.CDS.4	pCJP020.fasta_assembly.RAST.CDS.8	pCJP024-1.fasta_assembly.RAST.CDS.47	pCJP025.fasta_assembly.RAST.CDS.39	pCJP026.fasta_assembly.RAST.CDS.46	pCJP027.fasta_assembly.RAST.CDS.9	pCJS010.fasta_assembly.RAST.CDS.31	pCJS014-2.fasta_assembly.RAST.CDS.9	pCJS021.fasta_assembly.RAST.CDS.21	pCJS022.fasta_assembly.RAST.CDS.61	pCJP029.fasta_assembly.RAST.CDS.9
cluster62	Aminoglycoside 3'-phosphotransferase (EC 2.7.1.95) => APH(3')-III/APH(3')-IV/APH(3')-VI/APH(3')-VII	pN17C336-1.fasta_assembly.RAST.CDS.188	pCOS502.fasta_assembly.RAST.CDS.7			pCOS510-1.fasta_assembly.RAST.CDS.70			pCOS507-1.fasta_assembly.RAST.CDS.118			p2014D-0261-1.fasta_assembly.RAST.CDS.51	pCJP001-1.fasta_assembly.RAST.CDS.37	pCJP002.fasta_assembly.RAST.CDS.2	pCJP018-1.fasta_assembly.RAST.CDS.33	pCJP019-1.fasta_assembly.RAST.CDS.38					pCJP027.fasta_assembly.RAST.CDS.54
cluster60	Mobile element protein	pN17C336-1.fasta_assembly.RAST.CDS.90				pCOS510-1.fasta_assembly.RAST.CDS.4	pRM3194.fasta_assembly.RAST.CDS.19		pCOS507-1.fasta_assembly.RAST.CDS.117;pCOS507-1.fasta_assembly.RAST.CDS.16							pCJP019-1.fasta_assembly.RAST.CDS.37															pCJP016.fasta_assembly.RAST.CDS.34	pCJP019-2.fasta_assembly.RAST.CDS.18	pCOS507-3.fasta_assembly.RAST.CDS.33;pCOS507-3.fasta_assembly.RAST.CDS.9
cluster181	Glycerate kinase (EC 2.7.1.31)		pCOS502.fasta_assembly.RAST.CDS.39	pCOS504-1.fasta_assembly.RAST.CDS.25	pCOS503-1.fasta_assembly.RAST.CDS.51				pCOS507-1.fasta_assembly.RAST.CDS.139
cluster182			pCOS502.fasta_assembly.RAST.CDS.118	pCOS504-1.fasta_assembly.RAST.CDS.106	pCOS503-1.fasta_assembly.RAST.CDS.96				pCOS507-1.fasta_assembly.RAST.CDS.30
cluster183	FIG00470172: hypothetical protein	pN17C336-1.fasta_assembly.RAST.CDS.171	pCOS502.fasta_assembly.RAST.CDS.21			pCOS510-1.fasta_assembly.RAST.CDS.84			pCOS507-1.fasta_assembly.RAST.CDS.46
cluster184		pN17C336-1.fasta_assembly.RAST.CDS.120	pCOS502.fasta_assembly.RAST.CDS.72			pCOS510-1.fasta_assembly.RAST.CDS.104			pCOS507-1.fasta_assembly.RAST.CDS.65
cluster152		pN17C336-1.fasta_assembly.RAST.CDS.48		pCOS504-1.fasta_assembly.RAST.CDS.91	pCOS503-1.fasta_assembly.RAST.CDS.80;pCOS503-1.fasta_assembly.RAST.CDS.82	pCOS510-1.fasta_assembly.RAST.CDS.26
cluster153	hypothetical protein	pN17C336-1.fasta_assembly.RAST.CDS.47		pCOS504-1.fasta_assembly.RAST.CDS.92	pCOS503-1.fasta_assembly.RAST.CDS.81;pCOS503-1.fasta_assembly.RAST.CDS.83	pCOS510-1.fasta_assembly.RAST.CDS.27
cluster168		pN17C336-1.fasta_assembly.RAST.CDS.119	pCOS502.fasta_assembly.RAST.CDS.73	pCOS504-1.fasta_assembly.RAST.CDS.57;pCOS504-1.fasta_assembly.RAST.CDS.58		pCOS510-1.fasta_assembly.RAST.CDS.103
cluster115		pN17C336-1.fasta_assembly.RAST.CDS.190	pCOS502.fasta_assembly.RAST.CDS.5			pCOS510-1.fasta_assembly.RAST.CDS.68							pCJP001-1.fasta_assembly.RAST.CDS.39		pCJP018-1.fasta_assembly.RAST.CDS.35						pCJP027.fasta_assembly.RAST.CDS.52				pCJS022.fasta_assembly.RAST.CDS.41
cluster116	Pyrrolidone-carboxylate peptidase (EC 3.4.19.3)	pN17C336-1.fasta_assembly.RAST.CDS.189	pCOS502.fasta_assembly.RAST.CDS.6			pCOS510-1.fasta_assembly.RAST.CDS.69							pCJP001-1.fasta_assembly.RAST.CDS.38		pCJP018-1.fasta_assembly.RAST.CDS.34						pCJP027.fasta_assembly.RAST.CDS.53				pCJS022.fasta_assembly.RAST.CDS.42
cluster66	FIG00472059: hypothetical protein	pN17C336-1.fasta_assembly.RAST.CDS.191;pN17C336-1.fasta_assembly.RAST.CDS.187	pCOS502.fasta_assembly.RAST.CDS.4;pCOS502.fasta_assembly.RAST.CDS.8			pCOS510-1.fasta_assembly.RAST.CDS.67;pCOS510-1.fasta_assembly.RAST.CDS.71							pCJP001-1.fasta_assembly.RAST.CDS.40		pCJP018-1.fasta_assembly.RAST.CDS.36						pCJP027.fasta_assembly.RAST.CDS.51				pCJS022.fasta_assembly.RAST.CDS.40
cluster214	hypothetical protein			pCOS504-1.fasta_assembly.RAST.CDS.32	pCOS503-1.fasta_assembly.RAST.CDS.43				pCOS507-1.fasta_assembly.RAST.CDS.133
cluster215		pN17C336-1.fasta_assembly.RAST.CDS.117				pCOS510-1.fasta_assembly.RAST.CDS.101			pCOS507-1.fasta_assembly.RAST.CDS.142
cluster216	hypothetical protein	pN17C336-1.fasta_assembly.RAST.CDS.133	pCOS502.fasta_assembly.RAST.CDS.57			pCOS510-1.fasta_assembly.RAST.CDS.118
cluster217		pN17C336-1.fasta_assembly.RAST.CDS.134	pCOS502.fasta_assembly.RAST.CDS.56			pCOS510-1.fasta_assembly.RAST.CDS.119
cluster218	hypothetical protein	pN17C336-1.fasta_assembly.RAST.CDS.148	pCOS502.fasta_assembly.RAST.CDS.45					pCJS011.fasta_assembly.RAST.CDS.12
cluster219	TrsK-like protein	pN17C336-1.fasta_assembly.RAST.CDS.193	pCOS502.fasta_assembly.RAST.CDS.2			pCOS510-1.fasta_assembly.RAST.CDS.65
cluster220	TnpV	pN17C336-1.fasta_assembly.RAST.CDS.192	pCOS502.fasta_assembly.RAST.CDS.3			pCOS510-1.fasta_assembly.RAST.CDS.66
cluster221	hypothetical protein	pN17C336-1.fasta_assembly.RAST.CDS.186	pCOS502.fasta_assembly.RAST.CDS.9			pCOS510-1.fasta_assembly.RAST.CDS.72
cluster222	mobilization/transfer protein	pN17C336-1.fasta_assembly.RAST.CDS.185	pCOS502.fasta_assembly.RAST.CDS.10			pCOS510-1.fasta_assembly.RAST.CDS.73
cluster223	TnpY-like protein	pN17C336-1.fasta_assembly.RAST.CDS.184	pCOS502.fasta_assembly.RAST.CDS.11			pCOS510-1.fasta_assembly.RAST.CDS.74
cluster224	DNA repair protein RAD50, putative	pN17C336-1.fasta_assembly.RAST.CDS.174	pCOS502.fasta_assembly.RAST.CDS.19			pCOS510-1.fasta_assembly.RAST.CDS.82
cluster225	hypothetical protein	pN17C336-1.fasta_assembly.RAST.CDS.173	pCOS502.fasta_assembly.RAST.CDS.20			pCOS510-1.fasta_assembly.RAST.CDS.83
cluster226	possible DNA primase, putative				pCOS503-1.fasta_assembly.RAST.CDS.35		pRM3194.fasta_assembly.RAST.CDS.25	pCJS011.fasta_assembly.RAST.CDS.4
cluster227	hypothetical protein	pN17C336-1.fasta_assembly.RAST.CDS.153					pRM3194.fasta_assembly.RAST.CDS.38	pCJS011.fasta_assembly.RAST.CDS.15
cluster243	hypothetical protein		pCOS502.fasta_assembly.RAST.CDS.114						pCOS507-1.fasta_assembly.RAST.CDS.26
cluster244			pCOS502.fasta_assembly.RAST.CDS.115						pCOS507-1.fasta_assembly.RAST.CDS.27
cluster245	hypothetical protein		pCOS502.fasta_assembly.RAST.CDS.116						pCOS507-1.fasta_assembly.RAST.CDS.28
cluster246	Glycerate kinase (EC 2.7.1.31)	pN17C336-1.fasta_assembly.RAST.CDS.96							pCOS507-1.fasta_assembly.RAST.CDS.61
cluster247	IncQ plasmid conjugative transfer protein TraG		pCOS502.fasta_assembly.RAST.CDS.66						pCOS507-1.fasta_assembly.RAST.CDS.68
cluster154	IS605 transposase (tnpA)	pN17C336-1.fasta_assembly.RAST.CDS.89				pCOS510-1.fasta_assembly.RAST.CDS.5																									pCJP016.fasta_assembly.RAST.CDS.35		pCOS507-3.fasta_assembly.RAST.CDS.10;pCOS507-3.fasta_assembly.RAST.CDS.2
cluster248	Glycerate kinase (EC 2.7.1.31)	pN17C336-1.fasta_assembly.RAST.CDS.116				pCOS510-1.fasta_assembly.RAST.CDS.100
cluster249							pRM3194.fasta_assembly.RAST.CDS.43	pCJS011.fasta_assembly.RAST.CDS.22
cluster250	Domain of unknown function (DUF332) superfamily						pRM3194.fasta_assembly.RAST.CDS.44	pCJS011.fasta_assembly.RAST.CDS.23
cluster251	FIG00472656: hypothetical protein						pRM3194.fasta_assembly.RAST.CDS.45	pCJS011.fasta_assembly.RAST.CDS.24
cluster252							pRM3194.fasta_assembly.RAST.CDS.48	pCJS011.fasta_assembly.RAST.CDS.27
cluster253	FIG00772577: hypothetical protein						pRM3194.fasta_assembly.RAST.CDS.49	pCJS011.fasta_assembly.RAST.CDS.28
cluster254							pRM3194.fasta_assembly.RAST.CDS.50	pCJS011.fasta_assembly.RAST.CDS.29
cluster255	conserved hypothetical protein						pRM3194.fasta_assembly.RAST.CDS.54	pCJS011.fasta_assembly.RAST.CDS.33
cluster256							pRM3194.fasta_assembly.RAST.CDS.56	pCJS011.fasta_assembly.RAST.CDS.35
cluster257	hypothetical protein						pRM3194.fasta_assembly.RAST.CDS.75	pCJS011.fasta_assembly.RAST.CDS.59
cluster258	hypothetical protein						pRM3194.fasta_assembly.RAST.CDS.83	pCJS011.fasta_assembly.RAST.CDS.66
cluster259	hypothetical protein						pRM3194.fasta_assembly.RAST.CDS.85	pCJS011.fasta_assembly.RAST.CDS.72
cluster260	hypothetical protein						pRM3194.fasta_assembly.RAST.CDS.90	pCJS011.fasta_assembly.RAST.CDS.77
cluster272	FIG00472637: hypothetical protein	pN17C336-1.fasta_assembly.RAST.CDS.29		pCOS504-1.fasta_assembly.RAST.CDS.110
cluster273				pCOS504-1.fasta_assembly.RAST.CDS.4	pCOS503-1.fasta_assembly.RAST.CDS.4
cluster274	Uncharacterized protein ImpJ/VasE	pN17C336-1.fasta_assembly.RAST.CDS.76		pCOS504-1.fasta_assembly.RAST.CDS.70
cluster275	hypothetical protein			pCOS504-1.fasta_assembly.RAST.CDS.8	pCOS503-1.fasta_assembly.RAST.CDS.8
cluster19	Phage Rha protein								pCOS507-1.fasta_assembly.RAST.CDS.90	pRM1246-ERRC.fasta_assembly.RAST.CDS.30	pTet.fasta_assembly.RAST.CDS.30	p2014D-0261-1.fasta_assembly.RAST.CDS.22	pCJP001-1.fasta_assembly.RAST.CDS.10	pCJP002.fasta_assembly.RAST.CDS.30	pCJP018-1.fasta_assembly.RAST.CDS.6	pCJP019-1.fasta_assembly.RAST.CDS.15	pCJP020.fasta_assembly.RAST.CDS.21	pCJP024-1.fasta_assembly.RAST.CDS.2	pCJP025.fasta_assembly.RAST.CDS.4	pCJP026.fasta_assembly.RAST.CDS.57	pCJP027.fasta_assembly.RAST.CDS.20	pCJS010.fasta_assembly.RAST.CDS.20	pCJS014-2.fasta_assembly.RAST.CDS.20	pCJS021.fasta_assembly.RAST.CDS.32	pCJS022.fasta_assembly.RAST.CDS.17				pCCDM140S.fasta_assembly.RAST.CDS.1				pCOS507-3.fasta_assembly.RAST.CDS.18	pCOS511.fasta_assembly.RAST.CDS.27
cluster24	Minor pilin of type IV secretion complex, VirB5								pCOS507-1.fasta_assembly.RAST.CDS.96	pRM1246-ERRC.fasta_assembly.RAST.CDS.34	pTet.fasta_assembly.RAST.CDS.34	p2014D-0261-1.fasta_assembly.RAST.CDS.18	pCJP001-1.fasta_assembly.RAST.CDS.6	pCJP002.fasta_assembly.RAST.CDS.35	pCJP018-1.fasta_assembly.RAST.CDS.2	pCJP019-1.fasta_assembly.RAST.CDS.19	pCJP020.fasta_assembly.RAST.CDS.25	pCJP024-1.fasta_assembly.RAST.CDS.7	pCJP025.fasta_assembly.RAST.CDS.8	pCJP026.fasta_assembly.RAST.CDS.1	pCJP027.fasta_assembly.RAST.CDS.26	pCJS010.fasta_assembly.RAST.CDS.16	pCJS014-2.fasta_assembly.RAST.CDS.24	pCJS021.fasta_assembly.RAST.CDS.36	pCJS022.fasta_assembly.RAST.CDS.21						pCJP016.fasta_assembly.RAST.CDS.11
cluster15	helicase, Snf2 family								pCOS507-1.fasta_assembly.RAST.CDS.72	pRM1246-ERRC.fasta_assembly.RAST.CDS.10	pTet.fasta_assembly.RAST.CDS.10	p2014D-0261-1.fasta_assembly.RAST.CDS.41	pCJP001-1.fasta_assembly.RAST.CDS.28	pCJP002.fasta_assembly.RAST.CDS.11	pCJP018-1.fasta_assembly.RAST.CDS.24	pCJP019-1.fasta_assembly.RAST.CDS.49	pCJP020.fasta_assembly.RAST.CDS.46	pCJP024-1.fasta_assembly.RAST.CDS.40	pCJP025.fasta_assembly.RAST.CDS.31	pCJP026.fasta_assembly.RAST.CDS.32;pCJP026.fasta_assembly.RAST.CDS.33;pCJP026.fasta_assembly.RAST.CDS.35	pCJP027.fasta_assembly.RAST.CDS.1	pCJS010.fasta_assembly.RAST.CDS.40	pCJS014-2.fasta_assembly.RAST.CDS.1;pCJS014-2.fasta_assembly.RAST.CDS.52	pCJS021.fasta_assembly.RAST.CDS.10;pCJS021.fasta_assembly.RAST.CDS.11	pCJS022.fasta_assembly.RAST.CDS.49	pCJP029.fasta_assembly.RAST.CDS.1
cluster23	FIG00469644: hypothetical protein								pCOS507-1.fasta_assembly.RAST.CDS.74	pRM1246-ERRC.fasta_assembly.RAST.CDS.11	pTet.fasta_assembly.RAST.CDS.11	p2014D-0261-1.fasta_assembly.RAST.CDS.40	pCJP001-1.fasta_assembly.RAST.CDS.27	pCJP002.fasta_assembly.RAST.CDS.13	pCJP018-1.fasta_assembly.RAST.CDS.23	pCJP019-1.fasta_assembly.RAST.CDS.51	pCJP020.fasta_assembly.RAST.CDS.1;pCJP020.fasta_assembly.RAST.CDS.47	pCJP024-1.fasta_assembly.RAST.CDS.41	pCJP025.fasta_assembly.RAST.CDS.32	pCJP026.fasta_assembly.RAST.CDS.38	pCJP027.fasta_assembly.RAST.CDS.2	pCJS010.fasta_assembly.RAST.CDS.38	pCJS014-2.fasta_assembly.RAST.CDS.3	pCJS021.fasta_assembly.RAST.CDS.13	pCJS022.fasta_assembly.RAST.CDS.50	pCJP029.fasta_assembly.RAST.CDS.2
cluster27	IncQ plasmid conjugative transfer DNA nicking endonuclease TraR (pTi VirD2 homolog)								pCOS507-1.fasta_assembly.RAST.CDS.75	pRM1246-ERRC.fasta_assembly.RAST.CDS.12	pTet.fasta_assembly.RAST.CDS.12	p2014D-0261-1.fasta_assembly.RAST.CDS.39	pCJP001-1.fasta_assembly.RAST.CDS.26	pCJP002.fasta_assembly.RAST.CDS.14	pCJP018-1.fasta_assembly.RAST.CDS.22	pCJP019-1.fasta_assembly.RAST.CDS.52	pCJP020.fasta_assembly.RAST.CDS.2	pCJP024-1.fasta_assembly.RAST.CDS.42	pCJP025.fasta_assembly.RAST.CDS.33	pCJP026.fasta_assembly.RAST.CDS.40	pCJP027.fasta_assembly.RAST.CDS.3	pCJS010.fasta_assembly.RAST.CDS.37	pCJS014-2.fasta_assembly.RAST.CDS.4	pCJS021.fasta_assembly.RAST.CDS.16	pCJS022.fasta_assembly.RAST.CDS.55	pCJP029.fasta_assembly.RAST.CDS.3
cluster28	Ribbon-helix-helix protein, copG family domain protein								pCOS507-1.fasta_assembly.RAST.CDS.76	pRM1246-ERRC.fasta_assembly.RAST.CDS.13	pTet.fasta_assembly.RAST.CDS.13	p2014D-0261-1.fasta_assembly.RAST.CDS.38	pCJP001-1.fasta_assembly.RAST.CDS.25	pCJP002.fasta_assembly.RAST.CDS.15	pCJP018-1.fasta_assembly.RAST.CDS.21	pCJP019-1.fasta_assembly.RAST.CDS.53	pCJP020.fasta_assembly.RAST.CDS.3	pCJP024-1.fasta_assembly.RAST.CDS.43	pCJP025.fasta_assembly.RAST.CDS.34	pCJP026.fasta_assembly.RAST.CDS.41	pCJP027.fasta_assembly.RAST.CDS.4	pCJS010.fasta_assembly.RAST.CDS.36	pCJS014-2.fasta_assembly.RAST.CDS.5	pCJS021.fasta_assembly.RAST.CDS.17	pCJS022.fasta_assembly.RAST.CDS.56	pCJP029.fasta_assembly.RAST.CDS.4
cluster29	FIG00470991: hypothetical protein								pCOS507-1.fasta_assembly.RAST.CDS.77	pRM1246-ERRC.fasta_assembly.RAST.CDS.14	pTet.fasta_assembly.RAST.CDS.14	p2014D-0261-1.fasta_assembly.RAST.CDS.37	pCJP001-1.fasta_assembly.RAST.CDS.24	pCJP002.fasta_assembly.RAST.CDS.16	pCJP018-1.fasta_assembly.RAST.CDS.20	pCJP019-1.fasta_assembly.RAST.CDS.54	pCJP020.fasta_assembly.RAST.CDS.4	pCJP024-1.fasta_assembly.RAST.CDS.44	pCJP025.fasta_assembly.RAST.CDS.35	pCJP026.fasta_assembly.RAST.CDS.42	pCJP027.fasta_assembly.RAST.CDS.5	pCJS010.fasta_assembly.RAST.CDS.35	pCJS014-2.fasta_assembly.RAST.CDS.6	pCJS021.fasta_assembly.RAST.CDS.18	pCJS022.fasta_assembly.RAST.CDS.57	pCJP029.fasta_assembly.RAST.CDS.5
cluster30	FIG00471711: hypothetical protein								pCOS507-1.fasta_assembly.RAST.CDS.78	pRM1246-ERRC.fasta_assembly.RAST.CDS.15	pTet.fasta_assembly.RAST.CDS.15	p2014D-0261-1.fasta_assembly.RAST.CDS.36	pCJP001-1.fasta_assembly.RAST.CDS.23	pCJP002.fasta_assembly.RAST.CDS.17	pCJP018-1.fasta_assembly.RAST.CDS.19	pCJP019-1.fasta_assembly.RAST.CDS.55	pCJP020.fasta_assembly.RAST.CDS.5	pCJP024-1.fasta_assembly.RAST.CDS.45	pCJP025.fasta_assembly.RAST.CDS.36	pCJP026.fasta_assembly.RAST.CDS.43	pCJP027.fasta_assembly.RAST.CDS.6	pCJS010.fasta_assembly.RAST.CDS.34	pCJS014-2.fasta_assembly.RAST.CDS.7	pCJS021.fasta_assembly.RAST.CDS.19	pCJS022.fasta_assembly.RAST.CDS.58	pCJP029.fasta_assembly.RAST.CDS.6
cluster21	Outer membrane and periplasm component of type IV secretion of T-DNA complex, has secretin-like domain, VirB9								pCOS507-1.fasta_assembly.RAST.CDS.100	pRM1246-ERRC.fasta_assembly.RAST.CDS.38	pTet.fasta_assembly.RAST.CDS.38	p2014D-0261-1.fasta_assembly.RAST.CDS.14	pCJP001-1.fasta_assembly.RAST.CDS.2	pCJP002.fasta_assembly.RAST.CDS.39	pCJP018-1.fasta_assembly.RAST.CDS.49	pCJP019-1.fasta_assembly.RAST.CDS.23	pCJP020.fasta_assembly.RAST.CDS.29	pCJP024-1.fasta_assembly.RAST.CDS.12;pCJP024-1.fasta_assembly.RAST.CDS.11	pCJP025.fasta_assembly.RAST.CDS.12	pCJP026.fasta_assembly.RAST.CDS.5	pCJP027.fasta_assembly.RAST.CDS.31;pCJP027.fasta_assembly.RAST.CDS.32	pCJS010.fasta_assembly.RAST.CDS.12	pCJS014-2.fasta_assembly.RAST.CDS.28	pCJS021.fasta_assembly.RAST.CDS.40	pCJS022.fasta_assembly.RAST.CDS.25
cluster25	FIG00469957: hypothetical protein								pCOS507-1.fasta_assembly.RAST.CDS.107	pRM1246-ERRC.fasta_assembly.RAST.CDS.44	pTet.fasta_assembly.RAST.CDS.44	p2014D-0261-1.fasta_assembly.RAST.CDS.8;p2014D-0261-1.fasta_assembly.RAST.CDS.60	pCJP001-1.fasta_assembly.RAST.CDS.47	pCJP002.fasta_assembly.RAST.CDS.45	pCJP018-1.fasta_assembly.RAST.CDS.43	pCJP019-1.fasta_assembly.RAST.CDS.29	pCJP020.fasta_assembly.RAST.CDS.35	pCJP024-1.fasta_assembly.RAST.CDS.18	pCJP025.fasta_assembly.RAST.CDS.18	pCJP026.fasta_assembly.RAST.CDS.11	pCJP027.fasta_assembly.RAST.CDS.43	pCJS010.fasta_assembly.RAST.CDS.6	pCJS014-2.fasta_assembly.RAST.CDS.35	pCJS021.fasta_assembly.RAST.CDS.46	pCJS022.fasta_assembly.RAST.CDS.31
cluster31	Inner membrane protein of type IV secretion of T-DNA complex, TonB-like, VirB10								pCOS507-1.fasta_assembly.RAST.CDS.101	pRM1246-ERRC.fasta_assembly.RAST.CDS.39	pTet.fasta_assembly.RAST.CDS.39	p2014D-0261-1.fasta_assembly.RAST.CDS.13	pCJP001-1.fasta_assembly.RAST.CDS.52	pCJP002.fasta_assembly.RAST.CDS.40	pCJP018-1.fasta_assembly.RAST.CDS.48	pCJP019-1.fasta_assembly.RAST.CDS.24	pCJP020.fasta_assembly.RAST.CDS.30	pCJP024-1.fasta_assembly.RAST.CDS.13	pCJP025.fasta_assembly.RAST.CDS.13	pCJP026.fasta_assembly.RAST.CDS.6	pCJP027.fasta_assembly.RAST.CDS.35	pCJS010.fasta_assembly.RAST.CDS.11	pCJS014-2.fasta_assembly.RAST.CDS.29	pCJS021.fasta_assembly.RAST.CDS.41	pCJS022.fasta_assembly.RAST.CDS.26
cluster32	Virulence-associated protein 2								pCOS507-1.fasta_assembly.RAST.CDS.86	pRM1246-ERRC.fasta_assembly.RAST.CDS.26	pTet.fasta_assembly.RAST.CDS.26	p2014D-0261-1.fasta_assembly.RAST.CDS.26	pCJP001-1.fasta_assembly.RAST.CDS.14	pCJP002.fasta_assembly.RAST.CDS.26	pCJP018-1.fasta_assembly.RAST.CDS.10	pCJP019-1.fasta_assembly.RAST.CDS.11	pCJP020.fasta_assembly.RAST.CDS.16	pCJP024-1.fasta_assembly.RAST.CDS.54	pCJP025.fasta_assembly.RAST.CDS.47	pCJP026.fasta_assembly.RAST.CDS.53	pCJP027.fasta_assembly.RAST.CDS.15	pCJS010.fasta_assembly.RAST.CDS.24	pCJS014-2.fasta_assembly.RAST.CDS.16	pCJS021.fasta_assembly.RAST.CDS.28	pCJS022.fasta_assembly.RAST.CDS.13
cluster33	FIG00470038: hypothetical protein								pCOS507-1.fasta_assembly.RAST.CDS.87	pRM1246-ERRC.fasta_assembly.RAST.CDS.27	pTet.fasta_assembly.RAST.CDS.27	p2014D-0261-1.fasta_assembly.RAST.CDS.25	pCJP001-1.fasta_assembly.RAST.CDS.13	pCJP002.fasta_assembly.RAST.CDS.27	pCJP018-1.fasta_assembly.RAST.CDS.9	pCJP019-1.fasta_assembly.RAST.CDS.12	pCJP020.fasta_assembly.RAST.CDS.17	pCJP024-1.fasta_assembly.RAST.CDS.55	pCJP025.fasta_assembly.RAST.CDS.48	pCJP026.fasta_assembly.RAST.CDS.54	pCJP027.fasta_assembly.RAST.CDS.17	pCJS010.fasta_assembly.RAST.CDS.23	pCJS014-2.fasta_assembly.RAST.CDS.17	pCJS021.fasta_assembly.RAST.CDS.29	pCJS022.fasta_assembly.RAST.CDS.14
cluster34	Major pilus subunit of type IV secretion complex, VirB2								pCOS507-1.fasta_assembly.RAST.CDS.88	pRM1246-ERRC.fasta_assembly.RAST.CDS.28	pTet.fasta_assembly.RAST.CDS.28	p2014D-0261-1.fasta_assembly.RAST.CDS.24	pCJP001-1.fasta_assembly.RAST.CDS.12	pCJP002.fasta_assembly.RAST.CDS.28	pCJP018-1.fasta_assembly.RAST.CDS.8	pCJP019-1.fasta_assembly.RAST.CDS.13	pCJP020.fasta_assembly.RAST.CDS.18	pCJP024-1.fasta_assembly.RAST.CDS.56	pCJP025.fasta_assembly.RAST.CDS.1	pCJP026.fasta_assembly.RAST.CDS.55	pCJP027.fasta_assembly.RAST.CDS.18	pCJS010.fasta_assembly.RAST.CDS.22	pCJS014-2.fasta_assembly.RAST.CDS.18	pCJS021.fasta_assembly.RAST.CDS.30	pCJS022.fasta_assembly.RAST.CDS.15
cluster35	FIG00470457: hypothetical protein								pCOS507-1.fasta_assembly.RAST.CDS.95	pRM1246-ERRC.fasta_assembly.RAST.CDS.33	pTet.fasta_assembly.RAST.CDS.33	p2014D-0261-1.fasta_assembly.RAST.CDS.19	pCJP001-1.fasta_assembly.RAST.CDS.7	pCJP002.fasta_assembly.RAST.CDS.34	pCJP018-1.fasta_assembly.RAST.CDS.3	pCJP019-1.fasta_assembly.RAST.CDS.18	pCJP020.fasta_assembly.RAST.CDS.24	pCJP024-1.fasta_assembly.RAST.CDS.6	pCJP025.fasta_assembly.RAST.CDS.7	pCJP026.fasta_assembly.RAST.CDS.60	pCJP027.fasta_assembly.RAST.CDS.25	pCJS010.fasta_assembly.RAST.CDS.17	pCJS014-2.fasta_assembly.RAST.CDS.23	pCJS021.fasta_assembly.RAST.CDS.35	pCJS022.fasta_assembly.RAST.CDS.20
cluster36	Inner membrane protein of type IV secretion of T-DNA complex, VirB6								pCOS507-1.fasta_assembly.RAST.CDS.97	pRM1246-ERRC.fasta_assembly.RAST.CDS.35	pTet.fasta_assembly.RAST.CDS.35	p2014D-0261-1.fasta_assembly.RAST.CDS.17	pCJP001-1.fasta_assembly.RAST.CDS.5	pCJP002.fasta_assembly.RAST.CDS.36	pCJP018-1.fasta_assembly.RAST.CDS.1	pCJP019-1.fasta_assembly.RAST.CDS.20	pCJP020.fasta_assembly.RAST.CDS.26	pCJP024-1.fasta_assembly.RAST.CDS.8	pCJP025.fasta_assembly.RAST.CDS.9	pCJP026.fasta_assembly.RAST.CDS.2	pCJP027.fasta_assembly.RAST.CDS.28	pCJS010.fasta_assembly.RAST.CDS.15	pCJS014-2.fasta_assembly.RAST.CDS.25	pCJS021.fasta_assembly.RAST.CDS.37	pCJS022.fasta_assembly.RAST.CDS.22
cluster37	Lipoprotein of type IV secretion complex that spans outer membrane and periplasm, VirB7								pCOS507-1.fasta_assembly.RAST.CDS.98	pRM1246-ERRC.fasta_assembly.RAST.CDS.36	pTet.fasta_assembly.RAST.CDS.36	p2014D-0261-1.fasta_assembly.RAST.CDS.16	pCJP001-1.fasta_assembly.RAST.CDS.4	pCJP002.fasta_assembly.RAST.CDS.37	pCJP018-1.fasta_assembly.RAST.CDS.51	pCJP019-1.fasta_assembly.RAST.CDS.21	pCJP020.fasta_assembly.RAST.CDS.27	pCJP024-1.fasta_assembly.RAST.CDS.9	pCJP025.fasta_assembly.RAST.CDS.10	pCJP026.fasta_assembly.RAST.CDS.3	pCJP027.fasta_assembly.RAST.CDS.29	pCJS010.fasta_assembly.RAST.CDS.14	pCJS014-2.fasta_assembly.RAST.CDS.26	pCJS021.fasta_assembly.RAST.CDS.38	pCJS022.fasta_assembly.RAST.CDS.23
cluster38	Inner membrane protein forms channel for type IV secretion of T-DNA complex, VirB8								pCOS507-1.fasta_assembly.RAST.CDS.99	pRM1246-ERRC.fasta_assembly.RAST.CDS.37	pTet.fasta_assembly.RAST.CDS.37	p2014D-0261-1.fasta_assembly.RAST.CDS.15	pCJP001-1.fasta_assembly.RAST.CDS.3	pCJP002.fasta_assembly.RAST.CDS.38	pCJP018-1.fasta_assembly.RAST.CDS.50	pCJP019-1.fasta_assembly.RAST.CDS.22	pCJP020.fasta_assembly.RAST.CDS.28	pCJP024-1.fasta_assembly.RAST.CDS.10	pCJP025.fasta_assembly.RAST.CDS.11	pCJP026.fasta_assembly.RAST.CDS.4	pCJP027.fasta_assembly.RAST.CDS.30	pCJS010.fasta_assembly.RAST.CDS.13	pCJS014-2.fasta_assembly.RAST.CDS.27	pCJS021.fasta_assembly.RAST.CDS.39	pCJS022.fasta_assembly.RAST.CDS.24
cluster39	cag pathogenicity island protein (cag12)								pCOS507-1.fasta_assembly.RAST.CDS.105	pRM1246-ERRC.fasta_assembly.RAST.CDS.42	pTet.fasta_assembly.RAST.CDS.42	p2014D-0261-1.fasta_assembly.RAST.CDS.10	pCJP001-1.fasta_assembly.RAST.CDS.49	pCJP002.fasta_assembly.RAST.CDS.43	pCJP018-1.fasta_assembly.RAST.CDS.45	pCJP019-1.fasta_assembly.RAST.CDS.27	pCJP020.fasta_assembly.RAST.CDS.33	pCJP024-1.fasta_assembly.RAST.CDS.16	pCJP025.fasta_assembly.RAST.CDS.16	pCJP026.fasta_assembly.RAST.CDS.9	pCJP027.fasta_assembly.RAST.CDS.40	pCJS010.fasta_assembly.RAST.CDS.8	pCJS014-2.fasta_assembly.RAST.CDS.33	pCJS021.fasta_assembly.RAST.CDS.44	pCJS022.fasta_assembly.RAST.CDS.29
cluster40	FIG00470273: hypothetical protein								pCOS507-1.fasta_assembly.RAST.CDS.109	pRM1246-ERRC.fasta_assembly.RAST.CDS.46	pTet.fasta_assembly.RAST.CDS.46	p2014D-0261-1.fasta_assembly.RAST.CDS.7	pCJP001-1.fasta_assembly.RAST.CDS.46	pCJP002.fasta_assembly.RAST.CDS.46	pCJP018-1.fasta_assembly.RAST.CDS.42	pCJP019-1.fasta_assembly.RAST.CDS.31	pCJP020.fasta_assembly.RAST.CDS.36	pCJP024-1.fasta_assembly.RAST.CDS.20	pCJP025.fasta_assembly.RAST.CDS.20	pCJP026.fasta_assembly.RAST.CDS.13	pCJP027.fasta_assembly.RAST.CDS.45	pCJS010.fasta_assembly.RAST.CDS.5	pCJS014-2.fasta_assembly.RAST.CDS.37	pCJS021.fasta_assembly.RAST.CDS.48	pCJS022.fasta_assembly.RAST.CDS.33
cluster43	FIG00471323: hypothetical protein								pCOS507-1.fasta_assembly.RAST.CDS.81	pRM1246-ERRC.fasta_assembly.RAST.CDS.20	pTet.fasta_assembly.RAST.CDS.20	p2014D-0261-1.fasta_assembly.RAST.CDS.31	pCJP001-1.fasta_assembly.RAST.CDS.19	pCJP002.fasta_assembly.RAST.CDS.21	pCJP018-1.fasta_assembly.RAST.CDS.15	pCJP019-1.fasta_assembly.RAST.CDS.6	pCJP020.fasta_assembly.RAST.CDS.10	pCJP024-1.fasta_assembly.RAST.CDS.48	pCJP025.fasta_assembly.RAST.CDS.41	pCJP026.fasta_assembly.RAST.CDS.48	pCJP027.fasta_assembly.RAST.CDS.10	pCJS010.fasta_assembly.RAST.CDS.30	pCJS014-2.fasta_assembly.RAST.CDS.10	pCJS021.fasta_assembly.RAST.CDS.22	pCJS022.fasta_assembly.RAST.CDS.5
cluster45	Tetracycline resistance, ribosomal protection type => Tet(O)								pCOS507-1.fasta_assembly.RAST.CDS.114	pRM1246-ERRC.fasta_assembly.RAST.CDS.50	pTet.fasta_assembly.RAST.CDS.50	p2014D-0261-1.fasta_assembly.RAST.CDS.54	pCJP001-1.fasta_assembly.RAST.CDS.42	pCJP002.fasta_assembly.RAST.CDS.1	pCJP018-1.fasta_assembly.RAST.CDS.38	pCJP019-1.fasta_assembly.RAST.CDS.35		pCJP024-1.fasta_assembly.RAST.CDS.25	pCJP025.fasta_assembly.RAST.CDS.24	pCJP026.fasta_assembly.RAST.CDS.17	pCJP027.fasta_assembly.RAST.CDS.49	pCJS010.fasta_assembly.RAST.CDS.45	pCJS014-2.fasta_assembly.RAST.CDS.42	pCJS021.fasta_assembly.RAST.CDS.54	pCJS022.fasta_assembly.RAST.CDS.37
cluster16	FIG00469626: hypothetical protein								pCOS507-1.fasta_assembly.RAST.CDS.122	pRM1246-ERRC.fasta_assembly.RAST.CDS.5	pTet.fasta_assembly.RAST.CDS.5	p2014D-0261-1.fasta_assembly.RAST.CDS.46	pCJP001-1.fasta_assembly.RAST.CDS.33	pCJP002.fasta_assembly.RAST.CDS.6	pCJP018-1.fasta_assembly.RAST.CDS.29	pCJP019-1.fasta_assembly.RAST.CDS.43	pCJP020.fasta_assembly.RAST.CDS.42	pCJP024-1.fasta_assembly.RAST.CDS.35	pCJP025.fasta_assembly.RAST.CDS.26	pCJP026.fasta_assembly.RAST.CDS.26	pCJP027.fasta_assembly.RAST.CDS.59		pCJS014-2.fasta_assembly.RAST.CDS.47	pCJS021.fasta_assembly.RAST.CDS.5		pCJP029.fasta_assembly.RAST.CDS.14	pAR-0413-2.fasta_assembly.RAST.CDS.7	pPNUSAC002710-2.fasta_assembly.RAST.CDS.18		pRM1477.fasta_assembly.RAST.CDS.7	pCJP016.fasta_assembly.RAST.CDS.36	pCJP019-2.fasta_assembly.RAST.CDS.26
cluster46	FIG00469557: hypothetical protein								pCOS507-1.fasta_assembly.RAST.CDS.124	pRM1246-ERRC.fasta_assembly.RAST.CDS.7	pTet.fasta_assembly.RAST.CDS.7	p2014D-0261-1.fasta_assembly.RAST.CDS.44	pCJP001-1.fasta_assembly.RAST.CDS.31	pCJP002.fasta_assembly.RAST.CDS.8	pCJP018-1.fasta_assembly.RAST.CDS.27	pCJP019-1.fasta_assembly.RAST.CDS.46	pCJP020.fasta_assembly.RAST.CDS.43	pCJP024-1.fasta_assembly.RAST.CDS.37	pCJP025.fasta_assembly.RAST.CDS.28	pCJP026.fasta_assembly.RAST.CDS.28	pCJP027.fasta_assembly.RAST.CDS.61	pCJS010.fasta_assembly.RAST.CDS.43	pCJS014-2.fasta_assembly.RAST.CDS.49			pCJP029.fasta_assembly.RAST.CDS.17
cluster48	FIG00471537: hypothetical protein								pCOS507-1.fasta_assembly.RAST.CDS.123	pRM1246-ERRC.fasta_assembly.RAST.CDS.6	pTet.fasta_assembly.RAST.CDS.6	p2014D-0261-1.fasta_assembly.RAST.CDS.45	pCJP001-1.fasta_assembly.RAST.CDS.32	pCJP002.fasta_assembly.RAST.CDS.7	pCJP018-1.fasta_assembly.RAST.CDS.28	pCJP019-1.fasta_assembly.RAST.CDS.45		pCJP024-1.fasta_assembly.RAST.CDS.36	pCJP025.fasta_assembly.RAST.CDS.27	pCJP026.fasta_assembly.RAST.CDS.27	pCJP027.fasta_assembly.RAST.CDS.60		pCJS014-2.fasta_assembly.RAST.CDS.48	pCJS021.fasta_assembly.RAST.CDS.6		pCJP029.fasta_assembly.RAST.CDS.16
cluster50	FIG00471987: hypothetical protein								pCOS507-1.fasta_assembly.RAST.CDS.93	pRM1246-ERRC.fasta_assembly.RAST.CDS.31	pTet.fasta_assembly.RAST.CDS.31	p2014D-0261-1.fasta_assembly.RAST.CDS.21	pCJP001-1.fasta_assembly.RAST.CDS.9	pCJP002.fasta_assembly.RAST.CDS.31	pCJP018-1.fasta_assembly.RAST.CDS.5	pCJP019-1.fasta_assembly.RAST.CDS.16		pCJP024-1.fasta_assembly.RAST.CDS.3	pCJP025.fasta_assembly.RAST.CDS.5	pCJP026.fasta_assembly.RAST.CDS.58	pCJP027.fasta_assembly.RAST.CDS.21	pCJS010.fasta_assembly.RAST.CDS.19		pCJS021.fasta_assembly.RAST.CDS.33
cluster56	Replication protein								pCOS507-1.fasta_assembly.RAST.CDS.119	pRM1246-ERRC.fasta_assembly.RAST.CDS.1	pTet.fasta_assembly.RAST.CDS.1	p2014D-0261-1.fasta_assembly.RAST.CDS.50	pCJP001-1.fasta_assembly.RAST.CDS.36	pCJP002.fasta_assembly.RAST.CDS.3	pCJP018-1.fasta_assembly.RAST.CDS.32	pCJP019-1.fasta_assembly.RAST.CDS.39		pCJP024-1.fasta_assembly.RAST.CDS.30		pCJP026.fasta_assembly.RAST.CDS.22	pCJP027.fasta_assembly.RAST.CDS.55					pCJP029.fasta_assembly.RAST.CDS.11
cluster118	hypothetical protein								pCOS507-1.fasta_assembly.RAST.CDS.115	pRM1246-ERRC.fasta_assembly.RAST.CDS.51	pTet.fasta_assembly.RAST.CDS.51							pCJP024-1.fasta_assembly.RAST.CDS.26		pCJP026.fasta_assembly.RAST.CDS.18			pCJS014-2.fasta_assembly.RAST.CDS.43		pCJS022.fasta_assembly.RAST.CDS.38
cluster164	FIG00469571: hypothetical protein								pCOS507-1.fasta_assembly.RAST.CDS.103								pCJP020.fasta_assembly.RAST.CDS.22				pCJP027.fasta_assembly.RAST.CDS.23		pCJS014-2.fasta_assembly.RAST.CDS.31		pCJS022.fasta_assembly.RAST.CDS.18
cluster180	FIG00469571: hypothetical protein								pCOS507-1.fasta_assembly.RAST.CDS.91					pCJP002.fasta_assembly.RAST.CDS.32				pCJP024-1.fasta_assembly.RAST.CDS.4					pCJS014-2.fasta_assembly.RAST.CDS.21
cluster176	First ORF in transposon ISC1904								pCOS507-1.fasta_assembly.RAST.CDS.116;pCOS507-1.fasta_assembly.RAST.CDS.15							pCJP019-1.fasta_assembly.RAST.CDS.36																pCJP019-2.fasta_assembly.RAST.CDS.17
cluster299	hypothetical protein								pCOS507-1.fasta_assembly.RAST.CDS.143
cluster300									pCOS507-1.fasta_assembly.RAST.CDS.141
cluster505									pCOS507-1.fasta_assembly.RAST.CDS.108
cluster530	hypothetical protein								pCOS507-1.fasta_assembly.RAST.CDS.69
cluster531	hypothetical protein								pCOS507-1.fasta_assembly.RAST.CDS.42
cluster532	hypothetical protein								pCOS507-1.fasta_assembly.RAST.CDS.41
cluster563									pCOS507-1.fasta_assembly.RAST.CDS.128
cluster564	helicase, Snf2 family								pCOS507-1.fasta_assembly.RAST.CDS.127
cluster579	Phage Rha protein								pCOS507-1.fasta_assembly.RAST.CDS.92
cluster74		pN17C336-1.fasta_assembly.RAST.CDS.104																										pPNUSAC002710-2.fasta_assembly.RAST.CDS.6	pCCDM140S.fasta_assembly.RAST.CDS.7	pRM1477.fasta_assembly.RAST.CDS.36	pCJP016.fasta_assembly.RAST.CDS.22	pCJP019-2.fasta_assembly.RAST.CDS.13	pCOS507-3.fasta_assembly.RAST.CDS.12	pCOS511.fasta_assembly.RAST.CDS.36
cluster75	hypothetical protein	pN17C336-1.fasta_assembly.RAST.CDS.105																										pPNUSAC002710-2.fasta_assembly.RAST.CDS.7	pCCDM140S.fasta_assembly.RAST.CDS.8	pRM1477.fasta_assembly.RAST.CDS.37	pCJP016.fasta_assembly.RAST.CDS.23	pCJP019-2.fasta_assembly.RAST.CDS.14	pCOS507-3.fasta_assembly.RAST.CDS.11	pCOS511.fasta_assembly.RAST.CDS.37
cluster238	hypothetical protein	pN17C336-1.fasta_assembly.RAST.CDS.110;pN17C336-1.fasta_assembly.RAST.CDS.157
cluster278					pCOS503-1.fasta_assembly.RAST.CDS.6
cluster279	conserved hypothetical protein				pCOS503-1.fasta_assembly.RAST.CDS.3
cluster280	conserved hypothetical protein			pCOS504-1.fasta_assembly.RAST.CDS.3
cluster281				pCOS504-1.fasta_assembly.RAST.CDS.6
cluster292	hypothetical protein							pCJS011.fasta_assembly.RAST.CDS.42
cluster293	hypothetical protein	pN17C336-1.fasta_assembly.RAST.CDS.10
cluster294	hypothetical protein	pN17C336-1.fasta_assembly.RAST.CDS.11
cluster295	hypothetical protein	pN17C336-1.fasta_assembly.RAST.CDS.16
cluster296	hypothetical protein	pN17C336-1.fasta_assembly.RAST.CDS.15
cluster297								pCJS011.fasta_assembly.RAST.CDS.40
cluster302		pN17C336-1.fasta_assembly.RAST.CDS.181
cluster303		pN17C336-1.fasta_assembly.RAST.CDS.180
cluster308				pCOS504-1.fasta_assembly.RAST.CDS.42
cluster309	hypothetical protein			pCOS504-1.fasta_assembly.RAST.CDS.40
cluster310	FIG00470960: hypothetical protein			pCOS504-1.fasta_assembly.RAST.CDS.45
cluster311	hypothetical protein			pCOS504-1.fasta_assembly.RAST.CDS.49
cluster318	hypothetical protein				pCOS503-1.fasta_assembly.RAST.CDS.114
cluster319	hypothetical protein				pCOS503-1.fasta_assembly.RAST.CDS.115
cluster320	hypothetical protein				pCOS503-1.fasta_assembly.RAST.CDS.113
cluster324	helicase, Snf2 family		pCOS502.fasta_assembly.RAST.CDS.50
cluster325	hypothetical protein		pCOS502.fasta_assembly.RAST.CDS.53
cluster326	Inner membrane protein of type IV secretion of T-DNA complex, VirB6		pCOS502.fasta_assembly.RAST.CDS.55
cluster327			pCOS502.fasta_assembly.RAST.CDS.59
cluster328	hypothetical protein			pCOS504-1.fasta_assembly.RAST.CDS.120
cluster329	FIG00472637: hypothetical protein	pN17C336-1.fasta_assembly.RAST.CDS.28
cluster330	FIG00472637: hypothetical protein	pN17C336-1.fasta_assembly.RAST.CDS.27
cluster331	FIG00470730: hypothetical protein	pN17C336-1.fasta_assembly.RAST.CDS.106
cluster332	helicase, Snf2 family						pRM3194.fasta_assembly.RAST.CDS.30
cluster339				pCOS504-1.fasta_assembly.RAST.CDS.56
cluster340				pCOS504-1.fasta_assembly.RAST.CDS.51
cluster341				pCOS504-1.fasta_assembly.RAST.CDS.53
cluster342	transcriptional regulator, Cro/CI family							pCJS011.fasta_assembly.RAST.CDS.36
cluster343								pCJS011.fasta_assembly.RAST.CDS.39
cluster344	hypothetical protein							pCJS011.fasta_assembly.RAST.CDS.6
cluster345								pCJS011.fasta_assembly.RAST.CDS.5
cluster346								pCJS011.fasta_assembly.RAST.CDS.2
cluster347	Uncharacterized protein ImpA	pN17C336-1.fasta_assembly.RAST.CDS.73
cluster348	FIG00470952: hypothetical protein							pCJS011.fasta_assembly.RAST.CDS.1
cluster351		pN17C336-1.fasta_assembly.RAST.CDS.92
cluster352		pN17C336-1.fasta_assembly.RAST.CDS.39
cluster353	hypothetical protein	pN17C336-1.fasta_assembly.RAST.CDS.31
cluster354	hypothetical protein	pN17C336-1.fasta_assembly.RAST.CDS.32
cluster355	hypothetical protein							pCJS011.fasta_assembly.RAST.CDS.49
cluster356		pN17C336-1.fasta_assembly.RAST.CDS.37
cluster361							pRM3194.fasta_assembly.RAST.CDS.23
cluster362							pRM3194.fasta_assembly.RAST.CDS.26
cluster363	hypothetical protein						pRM3194.fasta_assembly.RAST.CDS.27
cluster364	hypothetical protein				pCOS503-1.fasta_assembly.RAST.CDS.36
cluster365					pCOS503-1.fasta_assembly.RAST.CDS.34
cluster366	helicase, Snf2 family				pCOS503-1.fasta_assembly.RAST.CDS.39
cluster367	hypothetical protein			pCOS504-1.fasta_assembly.RAST.CDS.84
cluster371	Integrase-recombinase protein XERCD family	pN17C336-1.fasta_assembly.RAST.CDS.19
cluster372	hypothetical protein						pRM3194.fasta_assembly.RAST.CDS.16
cluster375	FIG00469385: hypothetical protein			pCOS504-1.fasta_assembly.RAST.CDS.38
cluster376	helicase, Snf2 family			pCOS504-1.fasta_assembly.RAST.CDS.36
cluster377					pCOS503-1.fasta_assembly.RAST.CDS.121
cluster378	transcriptional regulator, Cro/CI family				pCOS503-1.fasta_assembly.RAST.CDS.120
cluster384			pCOS502.fasta_assembly.RAST.CDS.69
cluster385	hypothetical protein		pCOS502.fasta_assembly.RAST.CDS.65
cluster388	transcriptional regulator, Cro/CI family		pCOS502.fasta_assembly.RAST.CDS.141
cluster395	hypothetical protein							pCJS011.fasta_assembly.RAST.CDS.68
cluster399	FIG00470952: hypothetical protein							pCJS011.fasta_assembly.RAST.CDS.104
cluster401	Uncharacterized protein ImpA	pN17C336-1.fasta_assembly.RAST.CDS.71
cluster403	hypothetical protein		pCOS502.fasta_assembly.RAST.CDS.129
cluster405	FIG00710473: hypothetical protein	pN17C336-1.fasta_assembly.RAST.CDS.82
cluster410	hypothetical protein							pCJS011.fasta_assembly.RAST.CDS.71
cluster411	hypothetical protein							pCJS011.fasta_assembly.RAST.CDS.76
cluster413	FIG00469385: hypothetical protein	pN17C336-1.fasta_assembly.RAST.CDS.138
cluster414	helicase, Snf2 family	pN17C336-1.fasta_assembly.RAST.CDS.139
cluster415	hypothetical protein	pN17C336-1.fasta_assembly.RAST.CDS.94
cluster416							pRM3194.fasta_assembly.RAST.CDS.61
cluster417	hypothetical protein					pCOS510-1.fasta_assembly.RAST.CDS.22
cluster419	hypothetical protein					pCOS510-1.fasta_assembly.RAST.CDS.24
cluster420	hypothetical protein	pN17C336-1.fasta_assembly.RAST.CDS.88
cluster421					pCOS503-1.fasta_assembly.RAST.CDS.117
cluster427	hypothetical protein	pN17C336-1.fasta_assembly.RAST.CDS.87
cluster428	hypothetical protein	pN17C336-1.fasta_assembly.RAST.CDS.86
cluster432	hypothetical protein		pCOS502.fasta_assembly.RAST.CDS.136
cluster433	hypothetical protein		pCOS502.fasta_assembly.RAST.CDS.134
cluster434	hypothetical protein		pCOS502.fasta_assembly.RAST.CDS.130
cluster435			pCOS502.fasta_assembly.RAST.CDS.138
cluster436	hypothetical protein							pCJS011.fasta_assembly.RAST.CDS.47
cluster437	hypothetical protein							pCJS011.fasta_assembly.RAST.CDS.44
cluster441	helicase, Snf2 family					pCOS510-1.fasta_assembly.RAST.CDS.125
cluster442						pCOS510-1.fasta_assembly.RAST.CDS.126
cluster443	Inner membrane protein of type IV secretion of T-DNA complex, VirB6					pCOS510-1.fasta_assembly.RAST.CDS.120
cluster444	hypothetical protein					pCOS510-1.fasta_assembly.RAST.CDS.122
cluster446			pCOS502.fasta_assembly.RAST.CDS.142
cluster448		pN17C336-1.fasta_assembly.RAST.CDS.56
cluster449	hypothetical protein							pCJS011.fasta_assembly.RAST.CDS.52
cluster450	hypothetical protein							pCJS011.fasta_assembly.RAST.CDS.54
cluster451	hypothetical protein							pCJS011.fasta_assembly.RAST.CDS.55
cluster452	hypothetical protein	pN17C336-1.fasta_assembly.RAST.CDS.150
cluster453	hypothetical protein	pN17C336-1.fasta_assembly.RAST.CDS.9
cluster454	TrsK-like protein	pN17C336-1.fasta_assembly.RAST.CDS.1
cluster455		pN17C336-1.fasta_assembly.RAST.CDS.3
cluster456	transcriptional regulator, Cro/CI family	pN17C336-1.fasta_assembly.RAST.CDS.4
cluster457		pN17C336-1.fasta_assembly.RAST.CDS.7
cluster462	hypothetical protein					pCOS510-1.fasta_assembly.RAST.CDS.110
cluster463						pCOS510-1.fasta_assembly.RAST.CDS.116
cluster464		pN17C336-1.fasta_assembly.RAST.CDS.176
cluster465		pN17C336-1.fasta_assembly.RAST.CDS.177
cluster466		pN17C336-1.fasta_assembly.RAST.CDS.79
cluster467	IncF plasmid conjugative transfer protein TraG	pN17C336-1.fasta_assembly.RAST.CDS.172
cluster468		pN17C336-1.fasta_assembly.RAST.CDS.179
cluster469	Erythrocyte membrane-associated antigen			pCOS504-1.fasta_assembly.RAST.CDS.118
cluster472	hypothetical protein				pCOS503-1.fasta_assembly.RAST.CDS.54
cluster475		pN17C336-1.fasta_assembly.RAST.CDS.132
cluster476						pCOS510-1.fasta_assembly.RAST.CDS.59
cluster477	hypothetical protein					pCOS510-1.fasta_assembly.RAST.CDS.50
cluster478	hypothetical protein					pCOS510-1.fasta_assembly.RAST.CDS.51
cluster479	hypothetical protein					pCOS510-1.fasta_assembly.RAST.CDS.57
cluster480	hypothetical protein					pCOS510-1.fasta_assembly.RAST.CDS.55
cluster490	IncQ plasmid conjugative transfer protein TraG					pCOS510-1.fasta_assembly.RAST.CDS.109
cluster495	hypothetical protein			pCOS504-1.fasta_assembly.RAST.CDS.108
cluster497						pCOS510-1.fasta_assembly.RAST.CDS.63
cluster498	transcriptional regulator, Cro/CI family					pCOS510-1.fasta_assembly.RAST.CDS.62
cluster503	hypothetical protein							pCJS011.fasta_assembly.RAST.CDS.99
cluster504					pCOS503-1.fasta_assembly.RAST.CDS.25
cluster506		pN17C336-1.fasta_assembly.RAST.CDS.140
cluster507	hypothetical protein				pCOS503-1.fasta_assembly.RAST.CDS.28
cluster508		pN17C336-1.fasta_assembly.RAST.CDS.54
cluster509		pN17C336-1.fasta_assembly.RAST.CDS.53
cluster510	hypothetical protein	pN17C336-1.fasta_assembly.RAST.CDS.152
cluster511	hypothetical protein	pN17C336-1.fasta_assembly.RAST.CDS.154
cluster512	hypothetical protein	pN17C336-1.fasta_assembly.RAST.CDS.156
cluster514	Inner membrane protein of type IV secretion of T-DNA complex, VirB6	pN17C336-1.fasta_assembly.RAST.CDS.135
cluster516	transcriptional regulator, Cro/CI family			pCOS504-1.fasta_assembly.RAST.CDS.132
cluster517				pCOS504-1.fasta_assembly.RAST.CDS.133
cluster518						pCOS510-1.fasta_assembly.RAST.CDS.77
cluster519						pCOS510-1.fasta_assembly.RAST.CDS.78
cluster526			pCOS502.fasta_assembly.RAST.CDS.15
cluster527			pCOS502.fasta_assembly.RAST.CDS.14
cluster533	Uncharacterized protein ImpH/VasB	pN17C336-1.fasta_assembly.RAST.CDS.65
cluster535							pRM3194.fasta_assembly.RAST.CDS.76
cluster536	hypothetical protein						pRM3194.fasta_assembly.RAST.CDS.71
cluster537	hypothetical protein						pRM3194.fasta_assembly.RAST.CDS.70
cluster541	hypothetical protein			pCOS504-1.fasta_assembly.RAST.CDS.121
cluster542	hypothetical protein			pCOS504-1.fasta_assembly.RAST.CDS.127
cluster543	hypothetical protein			pCOS504-1.fasta_assembly.RAST.CDS.125
cluster544				pCOS504-1.fasta_assembly.RAST.CDS.129
cluster546						pCOS510-1.fasta_assembly.RAST.CDS.80
cluster547	FIG00469385: hypothetical protein	pN17C336-1.fasta_assembly.RAST.CDS.126
cluster555	hypothetical protein				pCOS503-1.fasta_assembly.RAST.CDS.109
cluster556	hypothetical protein				pCOS503-1.fasta_assembly.RAST.CDS.108
cluster560	hypothetical protein						pRM3194.fasta_assembly.RAST.CDS.89
cluster567	hypothetical protein						pRM3194.fasta_assembly.RAST.CDS.65
cluster568	hypothetical protein						pRM3194.fasta_assembly.RAST.CDS.63
cluster569							pRM3194.fasta_assembly.RAST.CDS.60
cluster573			pCOS502.fasta_assembly.RAST.CDS.17
cluster574	hypothetical protein						pRM3194.fasta_assembly.RAST.CDS.68
cluster591				pCOS504-1.fasta_assembly.RAST.CDS.93
cluster592				pCOS504-1.fasta_assembly.RAST.CDS.94
cluster593	transcriptional regulator, Cro/CI family						pRM3194.fasta_assembly.RAST.CDS.57
cluster594		pN17C336-1.fasta_assembly.RAST.CDS.121
cluster595	FIG00469861: hypothetical protein	pN17C336-1.fasta_assembly.RAST.CDS.142
cluster49										pRM1246-ERRC.fasta_assembly.RAST.CDS.21	pTet.fasta_assembly.RAST.CDS.21	p2014D-0261-1.fasta_assembly.RAST.CDS.30	pCJP001-1.fasta_assembly.RAST.CDS.18	pCJP002.fasta_assembly.RAST.CDS.22	pCJP018-1.fasta_assembly.RAST.CDS.14	pCJP019-1.fasta_assembly.RAST.CDS.7	pCJP020.fasta_assembly.RAST.CDS.11	pCJP024-1.fasta_assembly.RAST.CDS.49	pCJP025.fasta_assembly.RAST.CDS.42	pCJP026.fasta_assembly.RAST.CDS.49	pCJP027.fasta_assembly.RAST.CDS.11	pCJS010.fasta_assembly.RAST.CDS.29	pCJS014-2.fasta_assembly.RAST.CDS.11	pCJS021.fasta_assembly.RAST.CDS.23
cluster133	TolA protein									pRM1246-ERRC.fasta_assembly.RAST.CDS.52	pTet.fasta_assembly.RAST.CDS.52							pCJP024-1.fasta_assembly.RAST.CDS.27		pCJP026.fasta_assembly.RAST.CDS.19			pCJS014-2.fasta_assembly.RAST.CDS.44	pCJS021.fasta_assembly.RAST.CDS.3
cluster178	FIG00471024: hypothetical protein									pRM1246-ERRC.fasta_assembly.RAST.CDS.53	pTet.fasta_assembly.RAST.CDS.53							pCJP024-1.fasta_assembly.RAST.CDS.28		pCJP026.fasta_assembly.RAST.CDS.20
cluster179										pRM1246-ERRC.fasta_assembly.RAST.CDS.54	pTet.fasta_assembly.RAST.CDS.54							pCJP024-1.fasta_assembly.RAST.CDS.29		pCJP026.fasta_assembly.RAST.CDS.21
cluster209	TolA protein												pCJP001-1.fasta_assembly.RAST.CDS.41		pCJP018-1.fasta_assembly.RAST.CDS.37				pCJP025.fasta_assembly.RAST.CDS.25		pCJP027.fasta_assembly.RAST.CDS.50
cluster241	FIG00470802: hypothetical protein																					pCJS010.fasta_assembly.RAST.CDS.47		pCJS021.fasta_assembly.RAST.CDS.52
cluster242	IncQ plasmid conjugative transfer DNA nicking endonuclease TraR (pTi VirD2 homolog)																			pCJP026.fasta_assembly.RAST.CDS.39				pCJS021.fasta_assembly.RAST.CDS.14
cluster265	Inner membrane protein of type IV secretion of T-DNA complex, TonB-like, VirB10												pCJP001-1.fasta_assembly.RAST.CDS.1								pCJP027.fasta_assembly.RAST.CDS.34
cluster287	FIG00470802: hypothetical protein											p2014D-0261-1.fasta_assembly.RAST.CDS.2
cluster288												p2014D-0261-1.fasta_assembly.RAST.CDS.3
cluster289	DNA topoisomerase III (EC 5.99.1.2)											p2014D-0261-1.fasta_assembly.RAST.CDS.1
cluster290	FIG00470802: hypothetical protein											p2014D-0261-1.fasta_assembly.RAST.CDS.4
cluster291	DNA topoisomerase III, TraE-type (EC 5.99.1.2)											p2014D-0261-1.fasta_assembly.RAST.CDS.5
cluster298																				pCJP026.fasta_assembly.RAST.CDS.12
cluster301	Inner membrane protein of type IV secretion of T-DNA complex, VirB6																pCJP020.fasta_assembly.RAST.CDS.9
cluster304	FIG00471987: hypothetical protein																				pCJP027.fasta_assembly.RAST.CDS.22
cluster314	Tetracycline resistance, ribosomal protection type => Tet(O)											p2014D-0261-1.fasta_assembly.RAST.CDS.52
cluster315	Tetracycline resistance, ribosomal protection type => Tet(O)											p2014D-0261-1.fasta_assembly.RAST.CDS.53
cluster316												p2014D-0261-1.fasta_assembly.RAST.CDS.55
cluster317	FIG00470273: hypothetical protein											p2014D-0261-1.fasta_assembly.RAST.CDS.59
cluster335	ATPase required for both assembly of type IV secretion complex and secretion of T-DNA complex, VirB11																				pCJP027.fasta_assembly.RAST.CDS.38
cluster336	Outer membrane and periplasm component of type IV secretion of T-DNA complex, has secretin-like domain, VirB9																				pCJP027.fasta_assembly.RAST.CDS.33
cluster337	ATPase required for both assembly of type IV secretion complex and secretion of T-DNA complex, VirB11																				pCJP027.fasta_assembly.RAST.CDS.36
cluster338											pTet.fasta_assembly.RAST.CDS.45
cluster357	FIG00973752: TolA-like membrane protein																								pCJS022.fasta_assembly.RAST.CDS.54
cluster358	FIG00470281: hypothetical protein																								pCJS022.fasta_assembly.RAST.CDS.51
cluster359	FIG00469924: hypothetical protein																								pCJS022.fasta_assembly.RAST.CDS.52
cluster360	Bacteriocin resistance protein; peptidase C39																								pCJS022.fasta_assembly.RAST.CDS.53
cluster370	Inner membrane protein of type IV secretion of T-DNA complex, VirB6																		pCJP025.fasta_assembly.RAST.CDS.40
cluster373	Inner membrane protein of type IV secretion of T-DNA complex, VirB6																			pCJP026.fasta_assembly.RAST.CDS.47
cluster379	FIG00469957: hypothetical protein											p2014D-0261-1.fasta_assembly.RAST.CDS.61
cluster380	cag pathogenicity island protein (cag12)											p2014D-0261-1.fasta_assembly.RAST.CDS.63
cluster381	Coupling protein VirD4, ATPase required for T-DNA transfer											p2014D-0261-1.fasta_assembly.RAST.CDS.65
cluster382	FIG00470038: hypothetical protein																				pCJP027.fasta_assembly.RAST.CDS.16
cluster389	TolA protein																								pCJS022.fasta_assembly.RAST.CDS.39
cluster390	FIG00471537: hypothetical protein															pCJP019-1.fasta_assembly.RAST.CDS.44
cluster391	FIG00471069: hypothetical protein															pCJP019-1.fasta_assembly.RAST.CDS.41
cluster392	Minor pilin of type IV secretion complex, VirB5																				pCJP027.fasta_assembly.RAST.CDS.27
cluster402																						pCJS010.fasta_assembly.RAST.CDS.44
cluster412																		pCJP024-1.fasta_assembly.RAST.CDS.19
cluster418	FIG00469707: hypothetical protein																			pCJP026.fasta_assembly.RAST.CDS.30
cluster431	Inner membrane protein of type IV secretion of T-DNA complex, VirB6										pTet.fasta_assembly.RAST.CDS.19
cluster438	FIG00470802: hypothetical protein																					pCJS010.fasta_assembly.RAST.CDS.3
cluster439	FIG00470802: hypothetical protein																					pCJS010.fasta_assembly.RAST.CDS.2
cluster460																			pCJP025.fasta_assembly.RAST.CDS.2
cluster473																					pCJP027.fasta_assembly.RAST.CDS.44
cluster474	FIG00469957: hypothetical protein																				pCJP027.fasta_assembly.RAST.CDS.42
cluster488	IncQ plasmid conjugative transfer DNA nicking endonuclease TraR (pTi VirD2 homolog)																							pCJS021.fasta_assembly.RAST.CDS.15
cluster491																									pCJS022.fasta_assembly.RAST.CDS.11
cluster494																pCJP019-1.fasta_assembly.RAST.CDS.30
cluster500										pRM1246-ERRC.fasta_assembly.RAST.CDS.45
cluster515																									pCJS022.fasta_assembly.RAST.CDS.10
cluster528	Inner membrane protein of type IV secretion of T-DNA complex, VirB6															pCJP019-1.fasta_assembly.RAST.CDS.5
cluster534	Inner membrane protein of type IV secretion of T-DNA complex, VirB6									pRM1246-ERRC.fasta_assembly.RAST.CDS.19
cluster545																	pCJP020.fasta_assembly.RAST.CDS.19
cluster550																									pCJS022.fasta_assembly.RAST.CDS.2
cluster551																									pCJS022.fasta_assembly.RAST.CDS.3
cluster552																									pCJS022.fasta_assembly.RAST.CDS.1
cluster553																									pCJS022.fasta_assembly.RAST.CDS.4
cluster554																									pCJS022.fasta_assembly.RAST.CDS.9
cluster557																							pCJS014-2.fasta_assembly.RAST.CDS.36
cluster559																			pCJP025.fasta_assembly.RAST.CDS.19
cluster565																								pCJS021.fasta_assembly.RAST.CDS.47
cluster566	FIG00471711: hypothetical protein															pCJP019-1.fasta_assembly.RAST.CDS.1
cluster570	helicase, Snf2 family																			pCJP026.fasta_assembly.RAST.CDS.36
cluster571	helicase, Snf2 family																			pCJP026.fasta_assembly.RAST.CDS.37
cluster572	helicase, Snf2 family																			pCJP026.fasta_assembly.RAST.CDS.34
cluster575	helicase, Snf2 family																			pCJP026.fasta_assembly.RAST.CDS.31
cluster583	Inner membrane protein of type IV secretion of T-DNA complex, VirB6											p2014D-0261-1.fasta_assembly.RAST.CDS.32
cluster586	FIG00469557: hypothetical protein																							pCJS021.fasta_assembly.RAST.CDS.7
cluster587	hypothetical protein																							pCJS021.fasta_assembly.RAST.CDS.2
cluster588																								pCJS021.fasta_assembly.RAST.CDS.1
cluster589																									pCJS022.fasta_assembly.RAST.CDS.32
cluster590	FIG00471065: hypothetical protein																						pCJS014-2.fasta_assembly.RAST.CDS.46
cluster72	Minor pilin of type IV secretion complex, VirB5																										pAR-0413-2.fasta_assembly.RAST.CDS.24	pPNUSAC002710-2.fasta_assembly.RAST.CDS.35	pCCDM140S.fasta_assembly.RAST.CDS.28	pRM1477.fasta_assembly.RAST.CDS.24	pCJP016.fasta_assembly.RAST.CDS.9	pCJP019-2.fasta_assembly.RAST.CDS.1	pCOS507-3.fasta_assembly.RAST.CDS.23	pCOS511.fasta_assembly.RAST.CDS.20
cluster73	Conjugative transfer protein TrbC																										pAR-0413-2.fasta_assembly.RAST.CDS.33	pPNUSAC002710-2.fasta_assembly.RAST.CDS.3	pCCDM140S.fasta_assembly.RAST.CDS.5	pRM1477.fasta_assembly.RAST.CDS.33	pCJP016.fasta_assembly.RAST.CDS.20	pCJP019-2.fasta_assembly.RAST.CDS.10	pCOS507-3.fasta_assembly.RAST.CDS.14	pCOS511.fasta_assembly.RAST.CDS.30
cluster76	Conjugative transfer protein TrbF																										pAR-0413-2.fasta_assembly.RAST.CDS.25	pPNUSAC002710-2.fasta_assembly.RAST.CDS.36	pCCDM140S.fasta_assembly.RAST.CDS.29	pRM1477.fasta_assembly.RAST.CDS.25	pCJP016.fasta_assembly.RAST.CDS.12	pCJP019-2.fasta_assembly.RAST.CDS.2	pCOS507-3.fasta_assembly.RAST.CDS.22	pCOS511.fasta_assembly.RAST.CDS.21
cluster77	hypothetical protein																										pAR-0413-2.fasta_assembly.RAST.CDS.1	pPNUSAC002710-2.fasta_assembly.RAST.CDS.12	pCCDM140S.fasta_assembly.RAST.CDS.11	pRM1477.fasta_assembly.RAST.CDS.1	pCJP016.fasta_assembly.RAST.CDS.27	pCJP019-2.fasta_assembly.RAST.CDS.20	pCOS507-3.fasta_assembly.RAST.CDS.7	pCOS511.fasta_assembly.RAST.CDS.1
cluster78																											pAR-0413-2.fasta_assembly.RAST.CDS.3	pPNUSAC002710-2.fasta_assembly.RAST.CDS.14	pCCDM140S.fasta_assembly.RAST.CDS.13	pRM1477.fasta_assembly.RAST.CDS.3	pCJP016.fasta_assembly.RAST.CDS.29	pCJP019-2.fasta_assembly.RAST.CDS.22	pCOS507-3.fasta_assembly.RAST.CDS.6	pCOS511.fasta_assembly.RAST.CDS.4
cluster79	Signal peptidase I (EC 3.4.21.89)																										pAR-0413-2.fasta_assembly.RAST.CDS.11	pPNUSAC002710-2.fasta_assembly.RAST.CDS.22	pCCDM140S.fasta_assembly.RAST.CDS.16	pRM1477.fasta_assembly.RAST.CDS.11	pCJP016.fasta_assembly.RAST.CDS.39	pCJP019-2.fasta_assembly.RAST.CDS.29	pCOS507-3.fasta_assembly.RAST.CDS.3	pCOS511.fasta_assembly.RAST.CDS.8
cluster80																											pAR-0413-2.fasta_assembly.RAST.CDS.14	pPNUSAC002710-2.fasta_assembly.RAST.CDS.25	pCCDM140S.fasta_assembly.RAST.CDS.19	pRM1477.fasta_assembly.RAST.CDS.14	pCJP016.fasta_assembly.RAST.CDS.42	pCJP019-2.fasta_assembly.RAST.CDS.32	pCOS507-3.fasta_assembly.RAST.CDS.32	pCOS511.fasta_assembly.RAST.CDS.11
cluster81	Bores hole in peptidoglycan layer allowing type IV secretion complex assembly to occur (VirB1)																										pAR-0413-2.fasta_assembly.RAST.CDS.20	pPNUSAC002710-2.fasta_assembly.RAST.CDS.31	pCCDM140S.fasta_assembly.RAST.CDS.25	pRM1477.fasta_assembly.RAST.CDS.20	pCJP016.fasta_assembly.RAST.CDS.5	pCJP019-2.fasta_assembly.RAST.CDS.38	pCOS507-3.fasta_assembly.RAST.CDS.26	pCOS511.fasta_assembly.RAST.CDS.17
cluster82	Conjugative transfer protein TrbL																										pAR-0413-2.fasta_assembly.RAST.CDS.27	pPNUSAC002710-2.fasta_assembly.RAST.CDS.38	pCCDM140S.fasta_assembly.RAST.CDS.30	pRM1477.fasta_assembly.RAST.CDS.27	pCJP016.fasta_assembly.RAST.CDS.14	pCJP019-2.fasta_assembly.RAST.CDS.4	pCOS507-3.fasta_assembly.RAST.CDS.21	pCOS511.fasta_assembly.RAST.CDS.23
cluster83	Conjugative transfer protein TrbI																										pAR-0413-2.fasta_assembly.RAST.CDS.22	pPNUSAC002710-2.fasta_assembly.RAST.CDS.33	pCCDM140S.fasta_assembly.RAST.CDS.26	pRM1477.fasta_assembly.RAST.CDS.22	pCJP016.fasta_assembly.RAST.CDS.7	pCJP019-2.fasta_assembly.RAST.CDS.40	pCOS507-3.fasta_assembly.RAST.CDS.25	pCOS511.fasta_assembly.RAST.CDS.18
cluster84																											pAR-0413-2.fasta_assembly.RAST.CDS.23	pPNUSAC002710-2.fasta_assembly.RAST.CDS.34	pCCDM140S.fasta_assembly.RAST.CDS.27	pRM1477.fasta_assembly.RAST.CDS.23	pCJP016.fasta_assembly.RAST.CDS.8	pCJP019-2.fasta_assembly.RAST.CDS.41	pCOS507-3.fasta_assembly.RAST.CDS.24	pCOS511.fasta_assembly.RAST.CDS.19
cluster85	Conjugative transfer protein TrbJ																										pAR-0413-2.fasta_assembly.RAST.CDS.29	pPNUSAC002710-2.fasta_assembly.RAST.CDS.40	pCCDM140S.fasta_assembly.RAST.CDS.31	pRM1477.fasta_assembly.RAST.CDS.29	pCJP016.fasta_assembly.RAST.CDS.16	pCJP019-2.fasta_assembly.RAST.CDS.6	pCOS507-3.fasta_assembly.RAST.CDS.20	pCOS511.fasta_assembly.RAST.CDS.24
cluster86	Conjugative transfer protein TrbD																										pAR-0413-2.fasta_assembly.RAST.CDS.32	pPNUSAC002710-2.fasta_assembly.RAST.CDS.2	pCCDM140S.fasta_assembly.RAST.CDS.4	pRM1477.fasta_assembly.RAST.CDS.32	pCJP016.fasta_assembly.RAST.CDS.19	pCJP019-2.fasta_assembly.RAST.CDS.9	pCOS507-3.fasta_assembly.RAST.CDS.15	pCOS511.fasta_assembly.RAST.CDS.29
cluster111																												pPNUSAC002710-2.fasta_assembly.RAST.CDS.11	pCCDM140S.fasta_assembly.RAST.CDS.10	pRM1477.fasta_assembly.RAST.CDS.40	pCJP016.fasta_assembly.RAST.CDS.26	pCJP019-2.fasta_assembly.RAST.CDS.19	pCOS507-3.fasta_assembly.RAST.CDS.8	pCOS511.fasta_assembly.RAST.CDS.40
cluster112																											pAR-0413-2.fasta_assembly.RAST.CDS.5	pPNUSAC002710-2.fasta_assembly.RAST.CDS.16	pCCDM140S.fasta_assembly.RAST.CDS.15	pRM1477.fasta_assembly.RAST.CDS.5	pCJP016.fasta_assembly.RAST.CDS.31	pCJP019-2.fasta_assembly.RAST.CDS.24	pCOS507-3.fasta_assembly.RAST.CDS.4
cluster113	cell filamentation-like protein																										pAR-0413-2.fasta_assembly.RAST.CDS.12	pPNUSAC002710-2.fasta_assembly.RAST.CDS.23	pCCDM140S.fasta_assembly.RAST.CDS.17	pRM1477.fasta_assembly.RAST.CDS.12	pCJP016.fasta_assembly.RAST.CDS.40	pCJP019-2.fasta_assembly.RAST.CDS.30		pCOS511.fasta_assembly.RAST.CDS.9
cluster114	conserved hypothetical protein																										pAR-0413-2.fasta_assembly.RAST.CDS.13	pPNUSAC002710-2.fasta_assembly.RAST.CDS.24	pCCDM140S.fasta_assembly.RAST.CDS.18	pRM1477.fasta_assembly.RAST.CDS.13	pCJP016.fasta_assembly.RAST.CDS.41	pCJP019-2.fasta_assembly.RAST.CDS.31		pCOS511.fasta_assembly.RAST.CDS.10
cluster132																											pAR-0413-2.fasta_assembly.RAST.CDS.2	pPNUSAC002710-2.fasta_assembly.RAST.CDS.13	pCCDM140S.fasta_assembly.RAST.CDS.12	pRM1477.fasta_assembly.RAST.CDS.2	pCJP016.fasta_assembly.RAST.CDS.28	pCJP019-2.fasta_assembly.RAST.CDS.21
cluster155																											pAR-0413-2.fasta_assembly.RAST.CDS.6	pPNUSAC002710-2.fasta_assembly.RAST.CDS.17		pRM1477.fasta_assembly.RAST.CDS.6	pCJP016.fasta_assembly.RAST.CDS.32	pCJP019-2.fasta_assembly.RAST.CDS.25
cluster156	hypothetical protein																										pAR-0413-2.fasta_assembly.RAST.CDS.26			pRM1477.fasta_assembly.RAST.CDS.26	pCJP016.fasta_assembly.RAST.CDS.13	pCJP019-2.fasta_assembly.RAST.CDS.3		pCOS511.fasta_assembly.RAST.CDS.22
cluster157																											pAR-0413-2.fasta_assembly.RAST.CDS.21	pPNUSAC002710-2.fasta_assembly.RAST.CDS.32		pRM1477.fasta_assembly.RAST.CDS.21	pCJP016.fasta_assembly.RAST.CDS.6	pCJP019-2.fasta_assembly.RAST.CDS.39
cluster158	Conjugative transfer protein TrbJ																										pAR-0413-2.fasta_assembly.RAST.CDS.28	pPNUSAC002710-2.fasta_assembly.RAST.CDS.39		pRM1477.fasta_assembly.RAST.CDS.28	pCJP016.fasta_assembly.RAST.CDS.15	pCJP019-2.fasta_assembly.RAST.CDS.5
cluster235																												pPNUSAC002710-2.fasta_assembly.RAST.CDS.10		pRM1477.fasta_assembly.RAST.CDS.39	pCJP016.fasta_assembly.RAST.CDS.25
cluster237	putative antirepressor																												pCCDM140S.fasta_assembly.RAST.CDS.32				pCOS507-3.fasta_assembly.RAST.CDS.19	pCOS511.fasta_assembly.RAST.CDS.26
cluster239	hypothetical protein																														pCJP016.fasta_assembly.RAST.CDS.37	pCJP019-2.fasta_assembly.RAST.CDS.27
cluster264																												pPNUSAC002710-2.fasta_assembly.RAST.CDS.8	pCCDM140S.fasta_assembly.RAST.CDS.9
cluster277																												pPNUSAC002710-2.fasta_assembly.RAST.CDS.28
cluster305																																pCJP019-2.fasta_assembly.RAST.CDS.16
cluster306																																pCJP019-2.fasta_assembly.RAST.CDS.15
cluster307																																pCJP019-2.fasta_assembly.RAST.CDS.12
cluster333																														pRM1477.fasta_assembly.RAST.CDS.17
cluster334																														pRM1477.fasta_assembly.RAST.CDS.19
cluster349																													pCCDM140S.fasta_assembly.RAST.CDS.22
cluster350																													pCCDM140S.fasta_assembly.RAST.CDS.24
cluster386																																		pCOS511.fasta_assembly.RAST.CDS.41
cluster393																																	pCOS507-3.fasta_assembly.RAST.CDS.29
cluster394																																	pCOS507-3.fasta_assembly.RAST.CDS.27
cluster396																												pPNUSAC002710-2.fasta_assembly.RAST.CDS.9
cluster397																												pPNUSAC002710-2.fasta_assembly.RAST.CDS.5
cluster398	Conjugative transfer protein TrbE																											pPNUSAC002710-2.fasta_assembly.RAST.CDS.1
cluster404	Conjugative transfer protein TrbG																														pCJP016.fasta_assembly.RAST.CDS.10
cluster406	DNA/RNA non-specific endonuclease																																	pCOS511.fasta_assembly.RAST.CDS.7
cluster407																																		pCOS511.fasta_assembly.RAST.CDS.6
cluster408	hypothetical protein																																	pCOS511.fasta_assembly.RAST.CDS.3
cluster409																																		pCOS511.fasta_assembly.RAST.CDS.2
cluster424																															pCJP016.fasta_assembly.RAST.CDS.24
cluster440																															pCJP016.fasta_assembly.RAST.CDS.33
cluster458																														pRM1477.fasta_assembly.RAST.CDS.35
cluster459																														pRM1477.fasta_assembly.RAST.CDS.38
cluster481																																		pCOS511.fasta_assembly.RAST.CDS.16
cluster482																																		pCOS511.fasta_assembly.RAST.CDS.14
cluster483	Mobile element protein																																pCOS507-3.fasta_assembly.RAST.CDS.1
cluster501																															pCJP016.fasta_assembly.RAST.CDS.2
cluster502																															pCJP016.fasta_assembly.RAST.CDS.4
cluster520																																		pCOS511.fasta_assembly.RAST.CDS.39
cluster521																																		pCOS511.fasta_assembly.RAST.CDS.38
cluster522																																		pCOS511.fasta_assembly.RAST.CDS.33
cluster523	hypothetical protein																																	pCOS511.fasta_assembly.RAST.CDS.35
cluster524																																		pCOS511.fasta_assembly.RAST.CDS.34
cluster539																											pAR-0413-2.fasta_assembly.RAST.CDS.19
cluster540																											pAR-0413-2.fasta_assembly.RAST.CDS.17
cluster577																																pCJP019-2.fasta_assembly.RAST.CDS.35
cluster578																																pCJP019-2.fasta_assembly.RAST.CDS.37
cluster581																												pPNUSAC002710-2.fasta_assembly.RAST.CDS.37
cluster582																												pPNUSAC002710-2.fasta_assembly.RAST.CDS.30
cluster561	Inner membrane protein of type IV secretion of T-DNA complex, VirB6																									pCJP029.fasta_assembly.RAST.CDS.10
cluster562	FIG00469626: hypothetical protein																									pCJP029.fasta_assembly.RAST.CDS.15

## Sheet: SI Table 3
Supplemental Table 3: pTet plasmid pangenome. Filtered to only include gene clusters present in the pTet plasmids, and to remove genes of unknown /hypothetical function.
Cluster	representative function	pCOS507-1	pRM1246-ERRC	pTet	p2014D-0261-1	pCJP001-1	pCJP002	pCJP018-1	pCJP019-1	pCJP020	pCJP024-1	pCJP025	pCJP026	pCJP027	pCJS010	pCJS014-2	pCJS021	pCJS022
1	DNA primase TraC, putative	CDS 131;CDS 79	CDS 17	CDS 17	CDS 34	CDS 21	CDS 19	CDS 17	CDS 3	CDS 7	CDS 46	CDS 38	CDS 45	CDS 8	CDS 32	CDS 8	CDS 20	CDS 60
18	IncQ plasmid conjugative transfer protein TraG	CDS 80	CDS 18	CDS 18	CDS 33	CDS 20	CDS 20	CDS 16	CDS 4	CDS 8	CDS 47	CDS 39	CDS 46	CDS 9	CDS 31	CDS 9	CDS 21	CDS 61
5	Coupling protein VirD4, ATPase required for T-DNA transfer	CDS 104	CDS 41	CDS 41	CDS 11;CDS 64	CDS 50	CDS 42	CDS 46	CDS 26	CDS 32	CDS 15	CDS 15	CDS 8	CDS 39	CDS 9	CDS 32	CDS 43	CDS 28
6	ATPase required for both assembly of type IV secretion complex and secretion of T-DNA complex, VirB11	CDS 102	CDS 40	CDS 40	CDS 12	CDS 51	CDS 41	CDS 47	CDS 25	CDS 31	CDS 14	CDS 14	CDS 7	CDS 37	CDS 10	CDS 30	CDS 42	CDS 27
7	IncQ plasmid conjugative transfer protein TraQ (RP4 TrbM homolog)	CDS 106	CDS 43	CDS 43	CDS 9;CDS 62	CDS 48	CDS 44	CDS 44	CDS 28	CDS 34	CDS 17	CDS 17	CDS 10	CDS 41	CDS 7	CDS 34	CDS 45	CDS 30
8	Single-stranded DNA-binding protein	CDS 94	CDS 32	CDS 32	CDS 20	CDS 8	CDS 33	CDS 4	CDS 17	CDS 23	CDS 5	CDS 6	CDS 59	CDS 24	CDS 18	CDS 22	CDS 34	CDS 19
9	Inner membrane protein forms channel for type IV secretion of T-DNA complex, VirB3; ATPase required for both assembly of type IV secretion complex and secretion of T-DNA complex, VirB4	CDS 89	CDS 29	CDS 29	CDS 23	CDS 11	CDS 29	CDS 7	CDS 14	CDS 20	CDS 1	CDS 3	CDS 56	CDS 19	CDS 21	CDS 19	CDS 31	CDS 16
19	Phage Rha protein	CDS 90	CDS 30	CDS 30	CDS 22	CDS 10	CDS 30	CDS 6	CDS 15	CDS 21	CDS 2	CDS 4	CDS 57	CDS 20	CDS 20	CDS 20	CDS 32	CDS 17
24	Minor pilin of type IV secretion complex, VirB5	CDS 96	CDS 34	CDS 34	CDS 18	CDS 6	CDS 35	CDS 2	CDS 19	CDS 25	CDS 7	CDS 8	CDS 1	CDS 26	CDS 16	CDS 24	CDS 36	CDS 21
14	DNA topoisomerase III, TraE-type (EC 5.99.1.2)	CDS 111	CDS 47	CDS 47	CDS 58;CDS 6	CDS 45	CDS 48	CDS 41	CDS 32	CDS 37	CDS 22	CDS 21	CDS 14	CDS 46	CDS 4	CDS 39	CDS 50	CDS 34
17	Site-specific recombinase, resolvase family	CDS 85	CDS 25	CDS 25	CDS 27	CDS 15	CDS 25	CDS 11	CDS 10	CDS 15	CDS 53	CDS 46	CDS 52	CDS 14	CDS 25	CDS 15	CDS 27	CDS 12
15	helicase, Snf2 family	CDS 72	CDS 10	CDS 10	CDS 41	CDS 28	CDS 11	CDS 24	CDS 49	CDS 46	CDS 40	CDS 31	CDS 32;CDS 33;CDS 35	CDS 1	CDS 40	CDS 1;CDS 52	CDS 10;CDS 11	CDS 49
27	IncQ plasmid conjugative transfer DNA nicking endonuclease TraR (pTi VirD2 homolog)	CDS 75	CDS 12	CDS 12	CDS 39	CDS 26	CDS 14	CDS 22	CDS 52	CDS 2	CDS 42	CDS 33	CDS 40	CDS 3	CDS 37	CDS 4	CDS 16	CDS 55
28	Ribbon-helix-helix protein, copG family domain protein	CDS 76	CDS 13	CDS 13	CDS 38	CDS 25	CDS 15	CDS 21	CDS 53	CDS 3	CDS 43	CDS 34	CDS 41	CDS 4	CDS 36	CDS 5	CDS 17	CDS 56
21	Outer membrane and periplasm component of type IV secretion of T-DNA complex, has secretin-like domain, VirB9	CDS 100	CDS 38	CDS 38	CDS 14	CDS 2	CDS 39	CDS 49	CDS 23	CDS 29	CDS 12;CDS 11	CDS 12	CDS 5	CDS 31;CDS 32	CDS 12	CDS 28	CDS 40	CDS 25
31	Inner membrane protein of type IV secretion of T-DNA complex, TonB-like, VirB10	CDS 101	CDS 39	CDS 39	CDS 13	CDS 52	CDS 40	CDS 48	CDS 24	CDS 30	CDS 13	CDS 13	CDS 6	CDS 35	CDS 11	CDS 29	CDS 41	CDS 26
32	Virulence-associated protein 2	CDS 86	CDS 26	CDS 26	CDS 26	CDS 14	CDS 26	CDS 10	CDS 11	CDS 16	CDS 54	CDS 47	CDS 53	CDS 15	CDS 24	CDS 16	CDS 28	CDS 13
34	Major pilus subunit of type IV secretion complex, VirB2	CDS 88	CDS 28	CDS 28	CDS 24	CDS 12	CDS 28	CDS 8	CDS 13	CDS 18	CDS 56	CDS 1	CDS 55	CDS 18	CDS 22	CDS 18	CDS 30	CDS 15
36	Inner membrane protein of type IV secretion of T-DNA complex, VirB6	CDS 97	CDS 35	CDS 35	CDS 17	CDS 5	CDS 36	CDS 1	CDS 20	CDS 26	CDS 8	CDS 9	CDS 2	CDS 28	CDS 15	CDS 25	CDS 37	CDS 22
37	Lipoprotein of type IV secretion complex that spans outer membrane and periplasm, VirB7	CDS 98	CDS 36	CDS 36	CDS 16	CDS 4	CDS 37	CDS 51	CDS 21	CDS 27	CDS 9	CDS 10	CDS 3	CDS 29	CDS 14	CDS 26	CDS 38	CDS 23
38	Inner membrane protein forms channel for type IV secretion of T-DNA complex, VirB8	CDS 99	CDS 37	CDS 37	CDS 15	CDS 3	CDS 38	CDS 50	CDS 22	CDS 28	CDS 10	CDS 11	CDS 4	CDS 30	CDS 13	CDS 27	CDS 39	CDS 24
39	cag pathogenicity island protein (cag12)	CDS 105	CDS 42	CDS 42	CDS 10	CDS 49	CDS 43	CDS 45	CDS 27	CDS 33	CDS 16	CDS 16	CDS 9	CDS 40	CDS 8	CDS 33	CDS 44	CDS 29
45	Tetracycline resistance, ribosomal protection type => Tet(O)	CDS 114	CDS 50	CDS 50	CDS 54	CDS 42	CDS 1	CDS 38	CDS 35		CDS 25	CDS 24	CDS 17	CDS 49	CDS 45	CDS 42	CDS 54	CDS 37
56	Replication protein	CDS 119	CDS 1	CDS 1	CDS 50	CDS 36	CDS 3	CDS 32	CDS 39		CDS 30		CDS 22	CDS 55
63	TolA protein		CDS 2	CDS 2	CDS 49		CDS 4				CDS 32		CDS 23	CDS 56				CDS 43
62	Aminoglycoside 3'-phosphotransferase (EC 2.7.1.95) => APH(3')-III/APH(3')-IV/APH(3')-VI/APH(3')-VII	CDS 118			CDS 51	CDS 37	CDS 2	CDS 33	CDS 38					CDS 54
133	TolA protein		CDS 52	CDS 52							CDS 27		CDS 19			CDS 44	CDS 3
116	Pyrrolidone-carboxylate peptidase (EC 3.4.19.3)					CDS 38		CDS 34						CDS 53				CDS 42
209	TolA protein					CDS 41		CDS 37				CDS 25		CDS 50
60	Mobile element protein	CDS 117;CDS 16							CDS 37
176	First ORF in transposon ISC1904	CDS 116;CDS 15							CDS 36
242	IncQ plasmid conjugative transfer DNA nicking endonuclease TraR (pTi VirD2 homolog)												CDS 39				CDS 14
265	Inner membrane protein of type IV secretion of T-DNA complex, TonB-like, VirB10					CDS 1								CDS 34
54	Domain of unknown function (DUF332) superfamily	CDS 44
100	Protein ImpG/VasA	CDS 161
101	Uncharacterized protein ImpH/VasB	CDS 162
105	Integrase-recombinase protein XERCD family	CDS 38
110	Glycerate kinase (EC 2.7.1.31)	CDS 62
65	IncF plasmid conjugative transfer protein TraG	CDS 54;CDS 55
89	Glycerate kinase (EC 2.7.1.31)	CDS 137
91	IcmF-related protein	CDS 152
92	T6SS component Hcp	CDS 153
93	Outer membrane protein ImpK/VasF, OmpA/MotB domain	CDS 154
94	Uncharacterized protein ImpJ/VasE	CDS 155
95	Type VI secretion lipoprotein/VasD	CDS 156
96	Uncharacterized protein ImpA	CDS 157
97	T6SS component TssB (ImpB/VipA)	CDS 158
98	T6SS component TssC (ImpC/VipB)	CDS 159
99	Uncharacterized protein similar to VCA0109	CDS 160
124	Erythrocyte membrane-associated antigen	CDS 39
119	predicted secreted protein	CDS 12
140	predicted secreted protein	CDS 20
146	Death on curing protein, Doc toxin	CDS 50
148	Domain of unknown function (DUF332) superfamily	CDS 52
166	Glycerate kinase (EC 2.7.1.31)	CDS 63
181	Glycerate kinase (EC 2.7.1.31)	CDS 139
246	Glycerate kinase (EC 2.7.1.31)	CDS 61
247	IncQ plasmid conjugative transfer protein TraG	CDS 68
564	helicase, Snf2 family	CDS 127
579	Phage Rha protein	CDS 92
240	Glycerate kinase (EC 2.7.1.31)										CDS 31
289	DNA topoisomerase III (EC 5.99.1.2)				CDS 1
291	DNA topoisomerase III, TraE-type (EC 5.99.1.2)				CDS 5
301	Inner membrane protein of type IV secretion of T-DNA complex, VirB6									CDS 9
314	Tetracycline resistance, ribosomal protection type => Tet(O)				CDS 52
315	Tetracycline resistance, ribosomal protection type => Tet(O)				CDS 53
335	ATPase required for both assembly of type IV secretion complex and secretion of T-DNA complex, VirB11													CDS 38
336	Outer membrane and periplasm component of type IV secretion of T-DNA complex, has secretin-like domain, VirB9													CDS 33
337	ATPase required for both assembly of type IV secretion complex and secretion of T-DNA complex, VirB11													CDS 36
357	FIG00973752: TolA-like membrane protein																	CDS 54
360	Bacteriocin resistance protein; peptidase C39																	CDS 53
370	Inner membrane protein of type IV secretion of T-DNA complex, VirB6											CDS 40
373	Inner membrane protein of type IV secretion of T-DNA complex, VirB6												CDS 47
380	cag pathogenicity island protein (cag12)				CDS 63
381	Coupling protein VirD4, ATPase required for T-DNA transfer				CDS 65
389	TolA protein																	CDS 39
392	Minor pilin of type IV secretion complex, VirB5													CDS 27
431	Inner membrane protein of type IV secretion of T-DNA complex, VirB6			CDS 19
488	IncQ plasmid conjugative transfer DNA nicking endonuclease TraR (pTi VirD2 homolog)																CDS 15
528	Inner membrane protein of type IV secretion of T-DNA complex, VirB6								CDS 5
534	Inner membrane protein of type IV secretion of T-DNA complex, VirB6		CDS 19
570	helicase, Snf2 family												CDS 36
571	helicase, Snf2 family												CDS 37
572	helicase, Snf2 family												CDS 34
575	helicase, Snf2 family												CDS 31
583	Inner membrane protein of type IV secretion of T-DNA complex, VirB6				CDS 32

## Sheet: SI Table 4
Supplemental Table 4: pVir plasmid pangenome. Filtered to only include gene clusters present in the pTet plasmids, and to remove genes of unknown /hypothetical function.
Cluster	representative function	pN17C264-2	pVir	pCOS507-2	pCOS510-2
cluster131	RepE replication protein, putative	pN17C264-2.fasta_assembly.RAST.CDS.19	pVir.fasta_assembly.RAST.CDS.28	pCOS507-2.fasta_assembly.RAST.CDS.18	pCOS510-2.fasta_assembly.RAST.CDS.22
cluster5	Coupling protein VirD4, ATPase required for T-DNA transfer	pN17C264-2.fasta_assembly.RAST.CDS.55	pVir.fasta_assembly.RAST.CDS.7	pCOS507-2.fasta_assembly.RAST.CDS.51	pCOS510-2.fasta_assembly.RAST.CDS.43
cluster6	ATPase required for both assembly of type IV secretion complex and secretion of T-DNA complex, VirB11	pN17C264-2.fasta_assembly.RAST.CDS.53	pVir.fasta_assembly.RAST.CDS.5	pCOS507-2.fasta_assembly.RAST.CDS.49	pCOS510-2.fasta_assembly.RAST.CDS.45
cluster7	IncQ plasmid conjugative transfer protein TraQ (RP4 TrbM homolog)	pN17C264-2.fasta_assembly.RAST.CDS.22	pVir.fasta_assembly.RAST.CDS.31	pCOS507-2.fasta_assembly.RAST.CDS.21	pCOS510-2.fasta_assembly.RAST.CDS.19
cluster8	Single-stranded DNA-binding protein	pN17C264-2.fasta_assembly.RAST.CDS.4	pVir.fasta_assembly.RAST.CDS.14	pCOS507-2.fasta_assembly.RAST.CDS.8	pCOS510-2.fasta_assembly.RAST.CDS.35
cluster9	Inner membrane protein forms channel for type IV secretion of T-DNA complex, VirB3; ATPase required for both assembly of type IV secretion complex and secretion of T-DNA complex, VirB4	pN17C264-2.fasta_assembly.RAST.CDS.46	pVir.fasta_assembly.RAST.CDS.54	pCOS507-2.fasta_assembly.RAST.CDS.42	pCOS510-2.fasta_assembly.RAST.CDS.51
cluster14	DNA topoisomerase III, TraE-type (EC 5.99.1.2)	pN17C264-2.fasta_assembly.RAST.CDS.2	pVir.fasta_assembly.RAST.CDS.12	pCOS507-2.fasta_assembly.RAST.CDS.6	pCOS510-2.fasta_assembly.RAST.CDS.37
cluster55	Chromosome (plasmid) partitioning protein ParA	pN17C264-2.fasta_assembly.RAST.CDS.17	pVir.fasta_assembly.RAST.CDS.26	pCOS507-2.fasta_assembly.RAST.CDS.16	pCOS510-2.fasta_assembly.RAST.CDS.24
cluster185	Inner membrane protein of type IV secretion of T-DNA complex, VirB6	pN17C264-2.fasta_assembly.RAST.CDS.1	pVir.fasta_assembly.RAST.CDS.11	pCOS507-2.fasta_assembly.RAST.CDS.5	pCOS510-2.fasta_assembly.RAST.CDS.38
cluster199	Putative periplasmic protein	pN17C264-2.fasta_assembly.RAST.CDS.39	pVir.fasta_assembly.RAST.CDS.49	pCOS507-2.fasta_assembly.RAST.CDS.38	pCOS510-2.fasta_assembly.RAST.CDS.2
cluster202	Inner membrane protein forms channel for type IV secretion of T-DNA complex, VirB8	pN17C264-2.fasta_assembly.RAST.CDS.48	pVir.fasta_assembly.RAST.CDS.1	pCOS507-2.fasta_assembly.RAST.CDS.44	pCOS510-2.fasta_assembly.RAST.CDS.49
cluster203	Outer membrane and periplasm component of type IV secretion of T-DNA complex, has secretin-like domain, VirB9	pN17C264-2.fasta_assembly.RAST.CDS.49	pVir.fasta_assembly.RAST.CDS.2	pCOS507-2.fasta_assembly.RAST.CDS.45	pCOS510-2.fasta_assembly.RAST.CDS.48
cluster204	Inner membrane protein of type IV secretion of T-DNA complex, TonB-like, VirB10	pN17C264-2.fasta_assembly.RAST.CDS.50	pVir.fasta_assembly.RAST.CDS.3	pCOS507-2.fasta_assembly.RAST.CDS.46	pCOS510-2.fasta_assembly.RAST.CDS.47
cluster54	Domain of unknown function (DUF332) superfamily	pN17C264-2.fasta_assembly.RAST.CDS.38		pCOS507-2.fasta_assembly.RAST.CDS.37	pCOS510-2.fasta_assembly.RAST.CDS.3
cluster232	Coupling protein VirD4, ATPase required for T-DNA transfer	pN17C264-2.fasta_assembly.RAST.CDS.56		pCOS507-2.fasta_assembly.RAST.CDS.52	pCOS510-2.fasta_assembly.RAST.CDS.42
cluster63	TolA protein	pN17C264-2.fasta_assembly.RAST.CDS.10			pCOS510-2.fasta_assembly.RAST.CDS.30
cluster240	Glycerate kinase (EC 2.7.1.31)	pN17C264-2.fasta_assembly.RAST.CDS.9
cluster321	Hypothetical protein pVir0042				pCOS510-2.fasta_assembly.RAST.CDS.8
cluster471	toxin-antitoxin protein, putative		pVir.fasta_assembly.RAST.CDS.48

## Sheet: SI Table 5
Supplemental Table 5: Small plasmid pangenome. Filtered to only include gene clusters present in the small plasmids.
Cluster	representative function	pCJP001-2	pCJP018-2	pCJP019-3	pCJP024-2	p20827S	pCC20JX12-5K	pCOS503-2	pCOS504-2	pCOS506
cluster159	hypothetical protein	pCJP001-2.fasta_assembly.RAST.CDS.2	pCJP018-2.fasta_assembly.RAST.CDS.2	pCJP019-3.fasta_assembly.RAST.CDS.3	pCJP024-2.fasta_assembly.RAST.CDS.1	p20827S.fasta_assembly.RAST.CDS.1
cluster160	FIG00470447: hypothetical protein	pCJP001-2.fasta_assembly.RAST.CDS.3	pCJP018-2.fasta_assembly.RAST.CDS.1	pCJP019-3.fasta_assembly.RAST.CDS.4	pCJP024-2.fasta_assembly.RAST.CDS.2	p20827S.fasta_assembly.RAST.CDS.2
cluster161		pCJP001-2.fasta_assembly.RAST.CDS.4	pCJP018-2.fasta_assembly.RAST.CDS.7	pCJP019-3.fasta_assembly.RAST.CDS.5	pCJP024-2.fasta_assembly.RAST.CDS.3	p20827S.fasta_assembly.RAST.CDS.3
cluster162		pCJP001-2.fasta_assembly.RAST.CDS.6	pCJP018-2.fasta_assembly.RAST.CDS.5	pCJP019-3.fasta_assembly.RAST.CDS.7	pCJP024-2.fasta_assembly.RAST.CDS.5	p20827S.fasta_assembly.RAST.CDS.5
cluster163	FIG00712185: hypothetical protein	pCJP001-2.fasta_assembly.RAST.CDS.7	pCJP018-2.fasta_assembly.RAST.CDS.4	pCJP019-3.fasta_assembly.RAST.CDS.1	pCJP024-2.fasta_assembly.RAST.CDS.6	p20827S.fasta_assembly.RAST.CDS.6
cluster17	Site-specific recombinase, resolvase family						pCC20JX12-5K.fasta_assembly.RAST.CDS.5	pCOS503-2.fasta_assembly.RAST.CDS.1	pCOS504-2.fasta_assembly.RAST.CDS.7	pCOS506.fasta_assembly.RAST.CDS.8
cluster210	hypothetical protein						pCC20JX12-5K.fasta_assembly.RAST.CDS.6	pCOS503-2.fasta_assembly.RAST.CDS.2	pCOS504-2.fasta_assembly.RAST.CDS.8	pCOS506.fasta_assembly.RAST.CDS.2
cluster211							pCC20JX12-5K.fasta_assembly.RAST.CDS.7	pCOS503-2.fasta_assembly.RAST.CDS.3	pCOS504-2.fasta_assembly.RAST.CDS.9	pCOS506.fasta_assembly.RAST.CDS.3
cluster212							pCC20JX12-5K.fasta_assembly.RAST.CDS.8	pCOS503-2.fasta_assembly.RAST.CDS.4	pCOS504-2.fasta_assembly.RAST.CDS.10	pCOS506.fasta_assembly.RAST.CDS.4
cluster213	hypothetical protein						pCC20JX12-5K.fasta_assembly.RAST.CDS.2	pCOS503-2.fasta_assembly.RAST.CDS.7	pCOS504-2.fasta_assembly.RAST.CDS.2	pCOS506.fasta_assembly.RAST.CDS.7
cluster131	RepE replication protein, putative						pCC20JX12-5K.fasta_assembly.RAST.CDS.1	pCOS503-2.fasta_assembly.RAST.CDS.6	pCOS504-2.fasta_assembly.RAST.CDS.1
cluster269								pCOS503-2.fasta_assembly.RAST.CDS.5	pCOS504-2.fasta_assembly.RAST.CDS.11
cluster270								pCOS503-2.fasta_assembly.RAST.CDS.9	pCOS504-2.fasta_assembly.RAST.CDS.4
cluster271								pCOS503-2.fasta_assembly.RAST.CDS.10	pCOS504-2.fasta_assembly.RAST.CDS.5
cluster286		pCJP001-2.fasta_assembly.RAST.CDS.5
cluster312						p20827S.fasta_assembly.RAST.CDS.7
cluster313						p20827S.fasta_assembly.RAST.CDS.4
cluster368					pCJP024-2.fasta_assembly.RAST.CDS.7
cluster369					pCJP024-2.fasta_assembly.RAST.CDS.4
cluster383		pCJP001-2.fasta_assembly.RAST.CDS.1
cluster387		pCJP001-2.fasta_assembly.RAST.CDS.8
cluster429				pCJP019-3.fasta_assembly.RAST.CDS.6
cluster430				pCJP019-3.fasta_assembly.RAST.CDS.2
cluster445	Phosphate transport system permease protein PstA (TC 3.A.1.7.1)	pCJP001-2.fasta_assembly.RAST.CDS.9
cluster492			pCJP018-2.fasta_assembly.RAST.CDS.6
cluster493			pCJP018-2.fasta_assembly.RAST.CDS.3
cluster422									pCOS504-2.fasta_assembly.RAST.CDS.6
cluster423									pCOS504-2.fasta_assembly.RAST.CDS.3
cluster425										pCOS506.fasta_assembly.RAST.CDS.6
cluster426										pCOS506.fasta_assembly.RAST.CDS.5
cluster499								pCOS503-2.fasta_assembly.RAST.CDS.8
cluster529										pCOS506.fasta_assembly.RAST.CDS.1
cluster548							pCC20JX12-5K.fasta_assembly.RAST.CDS.3
cluster549							pCC20JX12-5K.fasta_assembly.RAST.CDS.4
cluster580								pCOS503-2.fasta_assembly.RAST.CDS.11

## Sheet: SI Table 6
Supplemental Table 6: Mega plasmid pangenome. Filtered to only include gene clusters present in the Mega plasmids, and to remove genes of unknown /hypothetical function.
	representative function	pN17C336-1	pCOS502	pCOS504-1	pCOS503-1	pCOS510-1	pRM3194	pCJS011	pCOS507-1
cluster62	Aminoglycoside 3'-phosphotransferase (EC 2.7.1.95) => APH(3')-III/APH(3')-IV/APH(3')-VI/APH(3')-VII	pN17C336-1.fasta_assembly.RAST.CDS.188	pCOS502.fasta_assembly.RAST.CDS.7			pCOS510-1.fasta_assembly.RAST.CDS.70			pCOS507-1.fasta_assembly.RAST.CDS.118
cluster6	ATPase required for both assembly of type IV secretion complex and secretion of T-DNA complex, VirB11								pCOS507-1.fasta_assembly.RAST.CDS.102
cluster39	cag pathogenicity island protein (cag12)								pCOS507-1.fasta_assembly.RAST.CDS.105
cluster5	Coupling protein VirD4, ATPase required for T-DNA transfer								pCOS507-1.fasta_assembly.RAST.CDS.104
cluster146	Death on curing protein, Doc toxin	pN17C336-1.fasta_assembly.RAST.CDS.167	pCOS502.fasta_assembly.RAST.CDS.25	pCOS504-1.fasta_assembly.RAST.CDS.12	pCOS503-1.fasta_assembly.RAST.CDS.12	pCOS510-1.fasta_assembly.RAST.CDS.88			pCOS507-1.fasta_assembly.RAST.CDS.50
cluster1	DNA primase TraC, putative	pN17C336-1.fasta_assembly.RAST.CDS.102;pN17C336-1.fasta_assembly.RAST.CDS.144	pCOS502.fasta_assembly.RAST.CDS.47	pCOS504-1.fasta_assembly.RAST.CDS.33	pCOS503-1.fasta_assembly.RAST.CDS.42	pCOS510-1.fasta_assembly.RAST.CDS.129	pRM3194.fasta_assembly.RAST.CDS.33	pCJS011.fasta_assembly.RAST.CDS.11	pCOS507-1.fasta_assembly.RAST.CDS.131;pCOS507-1.fasta_assembly.RAST.CDS.79
cluster224	DNA repair protein RAD50, putative	pN17C336-1.fasta_assembly.RAST.CDS.174	pCOS502.fasta_assembly.RAST.CDS.19			pCOS510-1.fasta_assembly.RAST.CDS.82
cluster14	DNA topoisomerase III, TraE-type (EC 5.99.1.2)								pCOS507-1.fasta_assembly.RAST.CDS.111
cluster54	Domain of unknown function (DUF332) superfamily	pN17C336-1.fasta_assembly.RAST.CDS.13	pCOS502.fasta_assembly.RAST.CDS.132	pCOS504-1.fasta_assembly.RAST.CDS.123	pCOS503-1.fasta_assembly.RAST.CDS.111	pCOS510-1.fasta_assembly.RAST.CDS.53	pRM3194.fasta_assembly.RAST.CDS.67	pCJS011.fasta_assembly.RAST.CDS.46;pCJS011.fasta_assembly.RAST.CDS.51	pCOS507-1.fasta_assembly.RAST.CDS.44
cluster148	Domain of unknown function (DUF332) superfamily	pN17C336-1.fasta_assembly.RAST.CDS.165	pCOS502.fasta_assembly.RAST.CDS.27	pCOS504-1.fasta_assembly.RAST.CDS.14	pCOS503-1.fasta_assembly.RAST.CDS.14	pCOS510-1.fasta_assembly.RAST.CDS.90			pCOS507-1.fasta_assembly.RAST.CDS.52
cluster250	Domain of unknown function (DUF332) superfamily						pRM3194.fasta_assembly.RAST.CDS.44	pCJS011.fasta_assembly.RAST.CDS.23
cluster124	Erythrocyte membrane-associated antigen	pN17C336-1.fasta_assembly.RAST.CDS.18	pCOS502.fasta_assembly.RAST.CDS.127		pCOS503-1.fasta_assembly.RAST.CDS.106	pCOS510-1.fasta_assembly.RAST.CDS.48	pRM3194.fasta_assembly.RAST.CDS.73	pCJS011.fasta_assembly.RAST.CDS.57	pCOS507-1.fasta_assembly.RAST.CDS.39
cluster469	Erythrocyte membrane-associated antigen			pCOS504-1.fasta_assembly.RAST.CDS.118
cluster176	First ORF in transposon ISC1904								pCOS507-1.fasta_assembly.RAST.CDS.116;pCOS507-1.fasta_assembly.RAST.CDS.15
cluster110	Glycerate kinase (EC 2.7.1.31)	pN17C336-1.fasta_assembly.RAST.CDS.97	pCOS502.fasta_assembly.RAST.CDS.36	pCOS504-1.fasta_assembly.RAST.CDS.22	pCOS503-1.fasta_assembly.RAST.CDS.52	pCOS510-1.fasta_assembly.RAST.CDS.1	pRM3194.fasta_assembly.RAST.CDS.10	pCJS011.fasta_assembly.RAST.CDS.94	pCOS507-1.fasta_assembly.RAST.CDS.62
cluster89	Glycerate kinase (EC 2.7.1.31)	pN17C336-1.fasta_assembly.RAST.CDS.98	pCOS502.fasta_assembly.RAST.CDS.41	pCOS504-1.fasta_assembly.RAST.CDS.27	pCOS503-1.fasta_assembly.RAST.CDS.49	pCOS510-1.fasta_assembly.RAST.CDS.135	pRM3194.fasta_assembly.RAST.CDS.12	pCJS011.fasta_assembly.RAST.CDS.96	pCOS507-1.fasta_assembly.RAST.CDS.137
cluster166	Glycerate kinase (EC 2.7.1.31)	pN17C336-1.fasta_assembly.RAST.CDS.118	pCOS502.fasta_assembly.RAST.CDS.37	pCOS504-1.fasta_assembly.RAST.CDS.23		pCOS510-1.fasta_assembly.RAST.CDS.102			pCOS507-1.fasta_assembly.RAST.CDS.63
cluster181	Glycerate kinase (EC 2.7.1.31)		pCOS502.fasta_assembly.RAST.CDS.39	pCOS504-1.fasta_assembly.RAST.CDS.25	pCOS503-1.fasta_assembly.RAST.CDS.51				pCOS507-1.fasta_assembly.RAST.CDS.139
cluster246	Glycerate kinase (EC 2.7.1.31)	pN17C336-1.fasta_assembly.RAST.CDS.96							pCOS507-1.fasta_assembly.RAST.CDS.61
cluster248	Glycerate kinase (EC 2.7.1.31)	pN17C336-1.fasta_assembly.RAST.CDS.116				pCOS510-1.fasta_assembly.RAST.CDS.100
cluster15	helicase, Snf2 family								pCOS507-1.fasta_assembly.RAST.CDS.72
cluster564	helicase, Snf2 family								pCOS507-1.fasta_assembly.RAST.CDS.127
cluster324	helicase, Snf2 family		pCOS502.fasta_assembly.RAST.CDS.50
cluster332	helicase, Snf2 family						pRM3194.fasta_assembly.RAST.CDS.30
cluster366	helicase, Snf2 family				pCOS503-1.fasta_assembly.RAST.CDS.39
cluster376	helicase, Snf2 family			pCOS504-1.fasta_assembly.RAST.CDS.36
cluster414	helicase, Snf2 family	pN17C336-1.fasta_assembly.RAST.CDS.139
cluster441	helicase, Snf2 family					pCOS510-1.fasta_assembly.RAST.CDS.125
cluster22	Hypothetical protein pVir0019/pVir0020								pCOS507-1.fasta_assembly.RAST.CDS.113
cluster91	IcmF-related protein	pN17C336-1.fasta_assembly.RAST.CDS.80	pCOS502.fasta_assembly.RAST.CDS.82	pCOS504-1.fasta_assembly.RAST.CDS.67	pCOS503-1.fasta_assembly.RAST.CDS.59	pCOS510-1.fasta_assembly.RAST.CDS.10	pRM3194.fasta_assembly.RAST.CDS.5	pCJS011.fasta_assembly.RAST.CDS.89	pCOS507-1.fasta_assembly.RAST.CDS.152
cluster65	IncF plasmid conjugative transfer protein TraG	pN17C336-1.fasta_assembly.RAST.CDS.163	pCOS502.fasta_assembly.RAST.CDS.29	pCOS504-1.fasta_assembly.RAST.CDS.16	pCOS503-1.fasta_assembly.RAST.CDS.16	pCOS510-1.fasta_assembly.RAST.CDS.92	pRM3194.fasta_assembly.RAST.CDS.42	pCJS011.fasta_assembly.RAST.CDS.21;pCJS011.fasta_assembly.RAST.CDS.20	pCOS507-1.fasta_assembly.RAST.CDS.54;pCOS507-1.fasta_assembly.RAST.CDS.55
cluster467	IncF plasmid conjugative transfer protein TraG	pN17C336-1.fasta_assembly.RAST.CDS.172
cluster27	IncQ plasmid conjugative transfer DNA nicking endonuclease TraR (pTi VirD2 homolog)								pCOS507-1.fasta_assembly.RAST.CDS.75
cluster18	IncQ plasmid conjugative transfer protein TraG	pN17C336-1.fasta_assembly.RAST.CDS.136	pCOS502.fasta_assembly.RAST.CDS.54			pCOS510-1.fasta_assembly.RAST.CDS.121			pCOS507-1.fasta_assembly.RAST.CDS.80
cluster247	IncQ plasmid conjugative transfer protein TraG		pCOS502.fasta_assembly.RAST.CDS.66						pCOS507-1.fasta_assembly.RAST.CDS.68
cluster490	IncQ plasmid conjugative transfer protein TraG					pCOS510-1.fasta_assembly.RAST.CDS.109
cluster7	IncQ plasmid conjugative transfer protein TraQ (RP4 TrbM homolog)								pCOS507-1.fasta_assembly.RAST.CDS.106
cluster9	Inner membrane protein forms channel for type IV secretion of T-DNA complex, VirB3; ATPase required for both assembly of type IV secretion complex and secretion of T-DNA complex, VirB4								pCOS507-1.fasta_assembly.RAST.CDS.89
cluster38	Inner membrane protein forms channel for type IV secretion of T-DNA complex, VirB8								pCOS507-1.fasta_assembly.RAST.CDS.99
cluster31	Inner membrane protein of type IV secretion of T-DNA complex, TonB-like, VirB10								pCOS507-1.fasta_assembly.RAST.CDS.101
cluster36	Inner membrane protein of type IV secretion of T-DNA complex, VirB6								pCOS507-1.fasta_assembly.RAST.CDS.97
cluster326	Inner membrane protein of type IV secretion of T-DNA complex, VirB6		pCOS502.fasta_assembly.RAST.CDS.55
cluster443	Inner membrane protein of type IV secretion of T-DNA complex, VirB6					pCOS510-1.fasta_assembly.RAST.CDS.120
cluster514	Inner membrane protein of type IV secretion of T-DNA complex, VirB6	pN17C336-1.fasta_assembly.RAST.CDS.135
cluster105	Integrase-recombinase protein XERCD family	pN17C336-1.fasta_assembly.RAST.CDS.20	pCOS502.fasta_assembly.RAST.CDS.126	pCOS504-1.fasta_assembly.RAST.CDS.117	pCOS503-1.fasta_assembly.RAST.CDS.105	pCOS510-1.fasta_assembly.RAST.CDS.47	pRM3194.fasta_assembly.RAST.CDS.74	pCJS011.fasta_assembly.RAST.CDS.58	pCOS507-1.fasta_assembly.RAST.CDS.38
cluster371	Integrase-recombinase protein XERCD family	pN17C336-1.fasta_assembly.RAST.CDS.19
cluster154	IS605 transposase (tnpA)	pN17C336-1.fasta_assembly.RAST.CDS.89				pCOS510-1.fasta_assembly.RAST.CDS.5
cluster37	Lipoprotein of type IV secretion complex that spans outer membrane and periplasm, VirB7								pCOS507-1.fasta_assembly.RAST.CDS.98
cluster34	Major pilus subunit of type IV secretion complex, VirB2								pCOS507-1.fasta_assembly.RAST.CDS.88
cluster24	Minor pilin of type IV secretion complex, VirB5								pCOS507-1.fasta_assembly.RAST.CDS.96
cluster60	Mobile element protein	pN17C336-1.fasta_assembly.RAST.CDS.90				pCOS510-1.fasta_assembly.RAST.CDS.4	pRM3194.fasta_assembly.RAST.CDS.19		pCOS507-1.fasta_assembly.RAST.CDS.117;pCOS507-1.fasta_assembly.RAST.CDS.16
cluster222	mobilization/transfer protein	pN17C336-1.fasta_assembly.RAST.CDS.185	pCOS502.fasta_assembly.RAST.CDS.10			pCOS510-1.fasta_assembly.RAST.CDS.73
cluster21	Outer membrane and periplasm component of type IV secretion of T-DNA complex, has secretin-like domain, VirB9								pCOS507-1.fasta_assembly.RAST.CDS.100
cluster93	Outer membrane protein ImpK/VasF, OmpA/MotB domain	pN17C336-1.fasta_assembly.RAST.CDS.77	pCOS502.fasta_assembly.RAST.CDS.84	pCOS504-1.fasta_assembly.RAST.CDS.69	pCOS503-1.fasta_assembly.RAST.CDS.61	pCOS510-1.fasta_assembly.RAST.CDS.12	pRM3194.fasta_assembly.RAST.CDS.3	pCJS011.fasta_assembly.RAST.CDS.87	pCOS507-1.fasta_assembly.RAST.CDS.154
cluster19	Phage Rha protein								pCOS507-1.fasta_assembly.RAST.CDS.90
cluster579	Phage Rha protein								pCOS507-1.fasta_assembly.RAST.CDS.92
cluster171	possible DNA primase, putative		pCOS502.fasta_assembly.RAST.CDS.58	pCOS504-1.fasta_assembly.RAST.CDS.41		pCOS510-1.fasta_assembly.RAST.CDS.117	pRM3194.fasta_assembly.RAST.CDS.24	pCJS011.fasta_assembly.RAST.CDS.3
cluster226	possible DNA primase, putative				pCOS503-1.fasta_assembly.RAST.CDS.35		pRM3194.fasta_assembly.RAST.CDS.25	pCJS011.fasta_assembly.RAST.CDS.4
cluster119	predicted secreted protein	pN17C336-1.fasta_assembly.RAST.CDS.41	pCOS502.fasta_assembly.RAST.CDS.108	pCOS504-1.fasta_assembly.RAST.CDS.90;pCOS504-1.fasta_assembly.RAST.CDS.99	pCOS503-1.fasta_assembly.RAST.CDS.89	pCOS510-1.fasta_assembly.RAST.CDS.33			pCOS507-1.fasta_assembly.RAST.CDS.12
cluster140	predicted secreted protein	pN17C336-1.fasta_assembly.RAST.CDS.49	pCOS502.fasta_assembly.RAST.CDS.102		pCOS503-1.fasta_assembly.RAST.CDS.79		pRM3194.fasta_assembly.RAST.CDS.82	pCJS011.fasta_assembly.RAST.CDS.65	pCOS507-1.fasta_assembly.RAST.CDS.20
cluster100	Protein ImpG/VasA	pN17C336-1.fasta_assembly.RAST.CDS.67	pCOS502.fasta_assembly.RAST.CDS.91	pCOS504-1.fasta_assembly.RAST.CDS.77	pCOS503-1.fasta_assembly.RAST.CDS.68	pCOS510-1.fasta_assembly.RAST.CDS.19	pRM3194.fasta_assembly.RAST.CDS.93	pCJS011.fasta_assembly.RAST.CDS.80	pCOS507-1.fasta_assembly.RAST.CDS.161
cluster116	Pyrrolidone-carboxylate peptidase (EC 3.4.19.3)	pN17C336-1.fasta_assembly.RAST.CDS.189	pCOS502.fasta_assembly.RAST.CDS.6			pCOS510-1.fasta_assembly.RAST.CDS.69
cluster56	Replication protein								pCOS507-1.fasta_assembly.RAST.CDS.119
cluster28	Ribbon-helix-helix protein, copG family domain protein								pCOS507-1.fasta_assembly.RAST.CDS.76
cluster8	Single-stranded DNA-binding protein								pCOS507-1.fasta_assembly.RAST.CDS.94
cluster17	Site-specific recombinase, resolvase family								pCOS507-1.fasta_assembly.RAST.CDS.85
cluster92	T6SS component Hcp	pN17C336-1.fasta_assembly.RAST.CDS.78	pCOS502.fasta_assembly.RAST.CDS.83	pCOS504-1.fasta_assembly.RAST.CDS.68	pCOS503-1.fasta_assembly.RAST.CDS.60	pCOS510-1.fasta_assembly.RAST.CDS.11	pRM3194.fasta_assembly.RAST.CDS.4	pCJS011.fasta_assembly.RAST.CDS.88	pCOS507-1.fasta_assembly.RAST.CDS.153
cluster97	T6SS component TssB (ImpB/VipA)	pN17C336-1.fasta_assembly.RAST.CDS.70	pCOS502.fasta_assembly.RAST.CDS.88	pCOS504-1.fasta_assembly.RAST.CDS.74	pCOS503-1.fasta_assembly.RAST.CDS.65	pCOS510-1.fasta_assembly.RAST.CDS.16	pRM3194.fasta_assembly.RAST.CDS.96	pCJS011.fasta_assembly.RAST.CDS.83	pCOS507-1.fasta_assembly.RAST.CDS.158
cluster98	T6SS component TssC (ImpC/VipB)	pN17C336-1.fasta_assembly.RAST.CDS.69	pCOS502.fasta_assembly.RAST.CDS.89	pCOS504-1.fasta_assembly.RAST.CDS.75	pCOS503-1.fasta_assembly.RAST.CDS.66	pCOS510-1.fasta_assembly.RAST.CDS.17	pRM3194.fasta_assembly.RAST.CDS.95	pCJS011.fasta_assembly.RAST.CDS.82	pCOS507-1.fasta_assembly.RAST.CDS.159
cluster45	Tetracycline resistance, ribosomal protection type => Tet(O)								pCOS507-1.fasta_assembly.RAST.CDS.114
cluster220	TnpV	pN17C336-1.fasta_assembly.RAST.CDS.192	pCOS502.fasta_assembly.RAST.CDS.3			pCOS510-1.fasta_assembly.RAST.CDS.66
cluster223	TnpY-like protein	pN17C336-1.fasta_assembly.RAST.CDS.184	pCOS502.fasta_assembly.RAST.CDS.11			pCOS510-1.fasta_assembly.RAST.CDS.74
cluster342	transcriptional regulator, Cro/CI family							pCJS011.fasta_assembly.RAST.CDS.36
cluster378	transcriptional regulator, Cro/CI family				pCOS503-1.fasta_assembly.RAST.CDS.120
cluster388	transcriptional regulator, Cro/CI family		pCOS502.fasta_assembly.RAST.CDS.141
cluster456	transcriptional regulator, Cro/CI family	pN17C336-1.fasta_assembly.RAST.CDS.4
cluster498	transcriptional regulator, Cro/CI family					pCOS510-1.fasta_assembly.RAST.CDS.62
cluster516	transcriptional regulator, Cro/CI family			pCOS504-1.fasta_assembly.RAST.CDS.132
cluster593	transcriptional regulator, Cro/CI family						pRM3194.fasta_assembly.RAST.CDS.57
cluster219	TrsK-like protein	pN17C336-1.fasta_assembly.RAST.CDS.193	pCOS502.fasta_assembly.RAST.CDS.2			pCOS510-1.fasta_assembly.RAST.CDS.65
cluster454	TrsK-like protein	pN17C336-1.fasta_assembly.RAST.CDS.1
cluster95	Type VI secretion lipoprotein/VasD	pN17C336-1.fasta_assembly.RAST.CDS.74	pCOS502.fasta_assembly.RAST.CDS.86	pCOS504-1.fasta_assembly.RAST.CDS.72	pCOS503-1.fasta_assembly.RAST.CDS.63	pCOS510-1.fasta_assembly.RAST.CDS.14	pRM3194.fasta_assembly.RAST.CDS.1	pCJS011.fasta_assembly.RAST.CDS.85	pCOS507-1.fasta_assembly.RAST.CDS.156
cluster96	Uncharacterized protein ImpA	pN17C336-1.fasta_assembly.RAST.CDS.72	pCOS502.fasta_assembly.RAST.CDS.87	pCOS504-1.fasta_assembly.RAST.CDS.73	pCOS503-1.fasta_assembly.RAST.CDS.64	pCOS510-1.fasta_assembly.RAST.CDS.15	pRM3194.fasta_assembly.RAST.CDS.97	pCJS011.fasta_assembly.RAST.CDS.84	pCOS507-1.fasta_assembly.RAST.CDS.157
cluster347	Uncharacterized protein ImpA	pN17C336-1.fasta_assembly.RAST.CDS.73
cluster401	Uncharacterized protein ImpA	pN17C336-1.fasta_assembly.RAST.CDS.71
cluster101	Uncharacterized protein ImpH/VasB	pN17C336-1.fasta_assembly.RAST.CDS.66	pCOS502.fasta_assembly.RAST.CDS.92	pCOS504-1.fasta_assembly.RAST.CDS.78	pCOS503-1.fasta_assembly.RAST.CDS.69	pCOS510-1.fasta_assembly.RAST.CDS.20	pRM3194.fasta_assembly.RAST.CDS.92	pCJS011.fasta_assembly.RAST.CDS.79	pCOS507-1.fasta_assembly.RAST.CDS.162
cluster533	Uncharacterized protein ImpH/VasB	pN17C336-1.fasta_assembly.RAST.CDS.65
cluster94	Uncharacterized protein ImpJ/VasE	pN17C336-1.fasta_assembly.RAST.CDS.75	pCOS502.fasta_assembly.RAST.CDS.85	pCOS504-1.fasta_assembly.RAST.CDS.71	pCOS503-1.fasta_assembly.RAST.CDS.62	pCOS510-1.fasta_assembly.RAST.CDS.13	pRM3194.fasta_assembly.RAST.CDS.2	pCJS011.fasta_assembly.RAST.CDS.86	pCOS507-1.fasta_assembly.RAST.CDS.155
cluster274	Uncharacterized protein ImpJ/VasE	pN17C336-1.fasta_assembly.RAST.CDS.76		pCOS504-1.fasta_assembly.RAST.CDS.70
cluster99	Uncharacterized protein similar to VCA0109	pN17C336-1.fasta_assembly.RAST.CDS.68	pCOS502.fasta_assembly.RAST.CDS.90	pCOS504-1.fasta_assembly.RAST.CDS.76	pCOS503-1.fasta_assembly.RAST.CDS.67	pCOS510-1.fasta_assembly.RAST.CDS.18	pRM3194.fasta_assembly.RAST.CDS.94	pCJS011.fasta_assembly.RAST.CDS.81	pCOS507-1.fasta_assembly.RAST.CDS.160
cluster32	Virulence-associated protein 2								pCOS507-1.fasta_assembly.RAST.CDS.86

## Sheet: SI Table 7
Supplemental Table 7: Mid-sized plasmid pangenome. Filtered to only include gene clusters present in the Mid-sized plasmids, and to remove genes of unknown /hypothetical function.
	representative function	pAR-0413-2	pPNUSAC002710-2	pCCDM140S	pRM1477	pCJP016	pCJP019-2	pCOS507-3	pCOS511
cluster6	ATPase required for both assembly of type IV secretion complex and secretion of T-DNA complex, VirB11	pAR-0413-2.fasta_assembly.RAST.CDS.34	pPNUSAC002710-2.fasta_assembly.RAST.CDS.4	pCCDM140S.fasta_assembly.RAST.CDS.6	pRM1477.fasta_assembly.RAST.CDS.34	pCJP016.fasta_assembly.RAST.CDS.21	pCJP019-2.fasta_assembly.RAST.CDS.11	pCOS507-3.fasta_assembly.RAST.CDS.13	pCOS511.fasta_assembly.RAST.CDS.32;pCOS511.fasta_assembly.RAST.CDS.31	8
cluster81	Bores hole in peptidoglycan layer allowing type IV secretion complex assembly to occur (VirB1)	pAR-0413-2.fasta_assembly.RAST.CDS.20	pPNUSAC002710-2.fasta_assembly.RAST.CDS.31	pCCDM140S.fasta_assembly.RAST.CDS.25	pRM1477.fasta_assembly.RAST.CDS.20	pCJP016.fasta_assembly.RAST.CDS.5	pCJP019-2.fasta_assembly.RAST.CDS.38	pCOS507-3.fasta_assembly.RAST.CDS.26	pCOS511.fasta_assembly.RAST.CDS.17	8
cluster113	cell filamentation-like protein	pAR-0413-2.fasta_assembly.RAST.CDS.12	pPNUSAC002710-2.fasta_assembly.RAST.CDS.23	pCCDM140S.fasta_assembly.RAST.CDS.17	pRM1477.fasta_assembly.RAST.CDS.12	pCJP016.fasta_assembly.RAST.CDS.40	pCJP019-2.fasta_assembly.RAST.CDS.30		pCOS511.fasta_assembly.RAST.CDS.9	7
cluster55	Chromosome (plasmid) partitioning protein ParA	pAR-0413-2.fasta_assembly.RAST.CDS.4	pPNUSAC002710-2.fasta_assembly.RAST.CDS.15	pCCDM140S.fasta_assembly.RAST.CDS.14	pRM1477.fasta_assembly.RAST.CDS.4	pCJP016.fasta_assembly.RAST.CDS.30	pCJP019-2.fasta_assembly.RAST.CDS.23	pCOS507-3.fasta_assembly.RAST.CDS.5	pCOS511.fasta_assembly.RAST.CDS.5	8
cluster73	Conjugative transfer protein TrbC	pAR-0413-2.fasta_assembly.RAST.CDS.33	pPNUSAC002710-2.fasta_assembly.RAST.CDS.3	pCCDM140S.fasta_assembly.RAST.CDS.5	pRM1477.fasta_assembly.RAST.CDS.33	pCJP016.fasta_assembly.RAST.CDS.20	pCJP019-2.fasta_assembly.RAST.CDS.10	pCOS507-3.fasta_assembly.RAST.CDS.14	pCOS511.fasta_assembly.RAST.CDS.30	8
cluster86	Conjugative transfer protein TrbD	pAR-0413-2.fasta_assembly.RAST.CDS.32	pPNUSAC002710-2.fasta_assembly.RAST.CDS.2	pCCDM140S.fasta_assembly.RAST.CDS.4	pRM1477.fasta_assembly.RAST.CDS.32	pCJP016.fasta_assembly.RAST.CDS.19	pCJP019-2.fasta_assembly.RAST.CDS.9	pCOS507-3.fasta_assembly.RAST.CDS.15	pCOS511.fasta_assembly.RAST.CDS.29	8
cluster398	Conjugative transfer protein TrbE		pPNUSAC002710-2.fasta_assembly.RAST.CDS.1							1
cluster76	Conjugative transfer protein TrbF	pAR-0413-2.fasta_assembly.RAST.CDS.25	pPNUSAC002710-2.fasta_assembly.RAST.CDS.36	pCCDM140S.fasta_assembly.RAST.CDS.29	pRM1477.fasta_assembly.RAST.CDS.25	pCJP016.fasta_assembly.RAST.CDS.12	pCJP019-2.fasta_assembly.RAST.CDS.2	pCOS507-3.fasta_assembly.RAST.CDS.22	pCOS511.fasta_assembly.RAST.CDS.21	8
cluster404	Conjugative transfer protein TrbG					pCJP016.fasta_assembly.RAST.CDS.10				1
cluster83	Conjugative transfer protein TrbI	pAR-0413-2.fasta_assembly.RAST.CDS.22	pPNUSAC002710-2.fasta_assembly.RAST.CDS.33	pCCDM140S.fasta_assembly.RAST.CDS.26	pRM1477.fasta_assembly.RAST.CDS.22	pCJP016.fasta_assembly.RAST.CDS.7	pCJP019-2.fasta_assembly.RAST.CDS.40	pCOS507-3.fasta_assembly.RAST.CDS.25	pCOS511.fasta_assembly.RAST.CDS.18	8
cluster85	Conjugative transfer protein TrbJ	pAR-0413-2.fasta_assembly.RAST.CDS.29	pPNUSAC002710-2.fasta_assembly.RAST.CDS.40	pCCDM140S.fasta_assembly.RAST.CDS.31	pRM1477.fasta_assembly.RAST.CDS.29	pCJP016.fasta_assembly.RAST.CDS.16	pCJP019-2.fasta_assembly.RAST.CDS.6	pCOS507-3.fasta_assembly.RAST.CDS.20	pCOS511.fasta_assembly.RAST.CDS.24	8
cluster158	Conjugative transfer protein TrbJ	pAR-0413-2.fasta_assembly.RAST.CDS.28	pPNUSAC002710-2.fasta_assembly.RAST.CDS.39		pRM1477.fasta_assembly.RAST.CDS.28	pCJP016.fasta_assembly.RAST.CDS.15	pCJP019-2.fasta_assembly.RAST.CDS.5			5
cluster82	Conjugative transfer protein TrbL	pAR-0413-2.fasta_assembly.RAST.CDS.27	pPNUSAC002710-2.fasta_assembly.RAST.CDS.38	pCCDM140S.fasta_assembly.RAST.CDS.30	pRM1477.fasta_assembly.RAST.CDS.27	pCJP016.fasta_assembly.RAST.CDS.14	pCJP019-2.fasta_assembly.RAST.CDS.4	pCOS507-3.fasta_assembly.RAST.CDS.21	pCOS511.fasta_assembly.RAST.CDS.23	8
cluster114	conserved hypothetical protein	pAR-0413-2.fasta_assembly.RAST.CDS.13	pPNUSAC002710-2.fasta_assembly.RAST.CDS.24	pCCDM140S.fasta_assembly.RAST.CDS.18	pRM1477.fasta_assembly.RAST.CDS.13	pCJP016.fasta_assembly.RAST.CDS.41	pCJP019-2.fasta_assembly.RAST.CDS.31		pCOS511.fasta_assembly.RAST.CDS.10	7
cluster5	Coupling protein VirD4, ATPase required for T-DNA transfer	pAR-0413-2.fasta_assembly.RAST.CDS.15	pPNUSAC002710-2.fasta_assembly.RAST.CDS.26	pCCDM140S.fasta_assembly.RAST.CDS.20	pRM1477.fasta_assembly.RAST.CDS.15	pCJP016.fasta_assembly.RAST.CDS.43	pCJP019-2.fasta_assembly.RAST.CDS.33	pCOS507-3.fasta_assembly.RAST.CDS.31	pCOS511.fasta_assembly.RAST.CDS.12	8
cluster1	DNA primase TraC, putative	pAR-0413-2.fasta_assembly.RAST.CDS.16	pPNUSAC002710-2.fasta_assembly.RAST.CDS.27	pCCDM140S.fasta_assembly.RAST.CDS.21	pRM1477.fasta_assembly.RAST.CDS.16	pCJP016.fasta_assembly.RAST.CDS.1;pCJP016.fasta_assembly.RAST.CDS.44	pCJP019-2.fasta_assembly.RAST.CDS.34	pCOS507-3.fasta_assembly.RAST.CDS.30	pCOS511.fasta_assembly.RAST.CDS.13	8
cluster406	DNA/RNA non-specific endonuclease								pCOS511.fasta_assembly.RAST.CDS.7	1
cluster16	FIG00469626: hypothetical protein	pAR-0413-2.fasta_assembly.RAST.CDS.7	pPNUSAC002710-2.fasta_assembly.RAST.CDS.18		pRM1477.fasta_assembly.RAST.CDS.7	pCJP016.fasta_assembly.RAST.CDS.36	pCJP019-2.fasta_assembly.RAST.CDS.26			5
cluster42	FIG00471065: hypothetical protein	pAR-0413-2.fasta_assembly.RAST.CDS.8	pPNUSAC002710-2.fasta_assembly.RAST.CDS.19		pRM1477.fasta_assembly.RAST.CDS.8					3
cluster176	First ORF in transposon ISC1904						pCJP019-2.fasta_assembly.RAST.CDS.17			1
cluster7	IncQ plasmid conjugative transfer protein TraQ (RP4 TrbM homolog)	pAR-0413-2.fasta_assembly.RAST.CDS.30	pPNUSAC002710-2.fasta_assembly.RAST.CDS.41	pCCDM140S.fasta_assembly.RAST.CDS.2	pRM1477.fasta_assembly.RAST.CDS.30	pCJP016.fasta_assembly.RAST.CDS.17	pCJP019-2.fasta_assembly.RAST.CDS.7	pCOS507-3.fasta_assembly.RAST.CDS.17	pCOS511.fasta_assembly.RAST.CDS.25	8
cluster9	Inner membrane protein forms channel for type IV secretion of T-DNA complex, VirB3; ATPase required for both assembly of type IV secretion complex and secretion of T-DNA complex, VirB4	pAR-0413-2.fasta_assembly.RAST.CDS.31	pPNUSAC002710-2.fasta_assembly.RAST.CDS.42	pCCDM140S.fasta_assembly.RAST.CDS.3	pRM1477.fasta_assembly.RAST.CDS.31	pCJP016.fasta_assembly.RAST.CDS.18	pCJP019-2.fasta_assembly.RAST.CDS.8	pCOS507-3.fasta_assembly.RAST.CDS.16	pCOS511.fasta_assembly.RAST.CDS.28	8
cluster154	IS605 transposase (tnpA)					pCJP016.fasta_assembly.RAST.CDS.35		pCOS507-3.fasta_assembly.RAST.CDS.10;pCOS507-3.fasta_assembly.RAST.CDS.2		2
cluster72	Minor pilin of type IV secretion complex, VirB5	pAR-0413-2.fasta_assembly.RAST.CDS.24	pPNUSAC002710-2.fasta_assembly.RAST.CDS.35	pCCDM140S.fasta_assembly.RAST.CDS.28	pRM1477.fasta_assembly.RAST.CDS.24	pCJP016.fasta_assembly.RAST.CDS.9	pCJP019-2.fasta_assembly.RAST.CDS.1	pCOS507-3.fasta_assembly.RAST.CDS.23	pCOS511.fasta_assembly.RAST.CDS.20	8
cluster24	Minor pilin of type IV secretion complex, VirB5					pCJP016.fasta_assembly.RAST.CDS.11				1
cluster60	Mobile element protein					pCJP016.fasta_assembly.RAST.CDS.34	pCJP019-2.fasta_assembly.RAST.CDS.18	pCOS507-3.fasta_assembly.RAST.CDS.33;pCOS507-3.fasta_assembly.RAST.CDS.9		3
cluster483	Mobile element protein							pCOS507-3.fasta_assembly.RAST.CDS.1		1
cluster19	Phage Rha protein			pCCDM140S.fasta_assembly.RAST.CDS.1				pCOS507-3.fasta_assembly.RAST.CDS.18	pCOS511.fasta_assembly.RAST.CDS.27	3
cluster237	putative antirepressor			pCCDM140S.fasta_assembly.RAST.CDS.32				pCOS507-3.fasta_assembly.RAST.CDS.19	pCOS511.fasta_assembly.RAST.CDS.26	3
cluster79	Signal peptidase I (EC 3.4.21.89)	pAR-0413-2.fasta_assembly.RAST.CDS.11	pPNUSAC002710-2.fasta_assembly.RAST.CDS.22	pCCDM140S.fasta_assembly.RAST.CDS.16	pRM1477.fasta_assembly.RAST.CDS.11	pCJP016.fasta_assembly.RAST.CDS.39	pCJP019-2.fasta_assembly.RAST.CDS.29	pCOS507-3.fasta_assembly.RAST.CDS.3	pCOS511.fasta_assembly.RAST.CDS.8	8
cluster8	Single-stranded DNA-binding protein	pAR-0413-2.fasta_assembly.RAST.CDS.18	pPNUSAC002710-2.fasta_assembly.RAST.CDS.29	pCCDM140S.fasta_assembly.RAST.CDS.23	pRM1477.fasta_assembly.RAST.CDS.18	pCJP016.fasta_assembly.RAST.CDS.3	pCJP019-2.fasta_assembly.RAST.CDS.36	pCOS507-3.fasta_assembly.RAST.CDS.28	pCOS511.fasta_assembly.RAST.CDS.15	8
